# Supplementary material for: Multi-locus genome-wide association study of fusarium head blight in relation to days to anthesis and plant height in a spring wheat association panel
Source: Front Plant Sci. 2023 Jun 29;14:1166282. doi: 10.3389/fpls.2023.1166282 (PMC10346453; doi:10.3389/fpls.2023.1166282)
Supplement: Supplementary file 8 [file Table_1.xlsx]

## Sheet: Suppl File 1
Supplementary File 1. List of 192 predominantly Canadian bread wheat genotypes comprising a GWAS association mapping panel (AMP); their corresponding Pedigree, FHB ratings (Incidence (INC), Severity (SEV), Index (IND)), Days To Anthesis (DTA) and Plant Height (PLHT) data (seven datasets) from six environments: Brandon 2015 (BDN15), Brandon 2016 (BDN16), Morden 2015 (MDN15-1 & MDN15-2), Morden 201…
Sl.	Genotype	Pedigree	BDN2015			BDN2016			MDN2015 (MDN15-1)					MDN2015 (MDN15-2)			MDN2016					MDN2017					OWA2017
			INC	SEV	IND	INC	SEV	IND	INC	SEV	IND	DTA	PLHT	INC	SEV	IND	INC	SEV	IND	DTA	PLHT	INC	SEV	IND	DTA	PLHT	INC	SEV	IND
1	Red Fife	(S)OSTKA-GALICYJSKA; (S)LV-GDANSK; (S)LV-GALICIA	85	77.5	65.875	5	7	0.35	75	62.5	46.875	54	103.75	60	55	33	67.5	62.5	42.1875	60.5	92	72.5	32.5	23.5625	64.5	103	67.5	32.5	21.9375
2	Marquis	HARD-RED-CALCUTTA/RED-FIFE	95	90	85.5	43	20	8.6	52.5	20	10.5	52.5	104.5	55	55	30.25	85	72.5	61.625	60.5	98.5	85	40	34	64.5	109	90	50	45
3	Neepawa	THATCHER*7/FRONTANA//THATCHER*6/KENYA-FARMER/3/THATCHER*2//FRONTANA/THATCHER; RL-4125/RL-4008	95	82.5	78.375	90.5	50	45.25	65	55	35.75	51	89.5	75	40	30	87.5	37.5	32.8125	58.5	102.5	77.5	32.5	25.1875	65	104.5	92.5	40	37
4	Katepwa	NEEPAWA*6/RL-2938/3/NEEPAWA*6//CI-81542/2*FROCOR	100	92.5	92.5	53	42.5	22.525	52.5	45	23.625	51	97.5	65	37.5	24.375	75	70	52.5	61	98.5	70	37.5	26.25	65	99.5	95	40	38
5	AC Barrie	Neepawa/Columbus//BW90	90	77.5	69.75	55.5	35	19.425	65	52.5	34.125	51.5	91	60	50	30	95	52.5	49.875	60	97.5	75	30	22.5	62.5	101	87.5	27.5	24.0625
6	AC Cadillac	BW-90*3/BW-553	97.5	92.5	90.1875	75.5	55	41.525	62.5	70	43.75	50	97.75	70	50	35	70	80	56	61.5	97.5	75	37.5	28.125	62	100	95	60	57
7	Lillian	BW-621*3/90-B-07-AU-2-B	97.5	95	92.625	80.5	67.5	54.3375	87.5	65	56.875	51	86.75	80	70	56	95	80	76	60	90	95	65	61.75	65	91.5	95	55	52.25
8	BW928	BW799/ND721//Alsen	85	50	42.5	73	47.5	34.675	57.5	25	14.375	48	71.5	60	32.5	19.5	100	55	55	55	85	90	30	27	62	81	92.5	32.5	30.0625
9	AAC Elie	AC-SUPERB/CDC-OSLER//ND-744	97.5	72.5	70.6875	95.5	55	52.525	57.5	22.5	12.9375	49	81	65	22.5	14.625	95	37.5	35.625	60	82.5	90	37.5	33.75	61.5	78.5	85	30	25.5
10	AAC Brandon	AC-SUPERB/CDC-OSLER//ND-744	100	50	50	90	52.5	47.25	50	30	15	47	81	60	30	18	95	37.5	35.625	55	84	97.5	45	43.875	60	83	87.5	47.5	41.5625
11	AAC Connery	SOMERSET/BW-865	95	70	66.5	87.5	52.5	45.9375	65	30	19.5	50	76.25	75	27.5	20.625	87.5	30	26.25	58	84.5	90	37.5	33.75	62	88.5	87.5	57.5	50.3125
12	Infinity	KULM/8405-JC-3-C//AC-ELSA	100	92.5	92.5	83	67.5	56.025	75	67.5	50.625	51	92.5	75	75	56.25	67.5	70	47.25	67	93	92.5	70	64.75	64.5	92	95	57.5	54.625
13	CDC Teal	BW-514/BENITO//BW-38	100	95	95	60.5	50	30.25	70	70	49	50	87.5	80	70	56	87.5	72.5	63.4375	59	98.5	92.5	65	60.125	62	97.5	95	57.5	54.625
14	KANE	AC-DOMAIN/MCKENZIE	100	90	90	87.5	62.5	54.6875	62.5	50	31.25	49	85.5	80	75	60	82.5	40	33	57.5	89.5	85	50	42.5	60.5	90.5	92.5	50	46.25
15	Carberry	ALSEN,USA/SUPERB	485	55	266.75	90	57.5	51.75	45	15	6.75	47	76.5	65	27.5	17.875	97.5	32.5	31.6875	54.5	83.5	95	35	33.25	60	84.5	90	45	40.5
16	Cardale	MCKENZIE/ALSEN,	90	57.5	51.75	92.5	55	50.875	37.5	25	9.375	47	81.5	50	30	15	95	40	38	58	90	90	35	31.5	63	94.5	95	47.5	45.125
17	Muchmore	SUPERB/ALSEN	95	62.5	59.375	93	46.5	43.245	70	37.5	26.25	47	72.5	87.5	65	56.875	92.5	37.5	34.6875	54	80	95	52.5	49.875	59.5	79.5	87.5	35	30.625
18	Stettler	PRODIGY/SUPERB	97.5	85	82.875	87.5	70	61.25	55	40	22	52.5	90	60	55	33	95	57.5	54.625	60.5	90.5	90	45	40.5	64	89	92.5	37.5	34.6875
19	CDC Kernen	CDC-BOUNTY/FHB-4	90	85	76.5	65.5	62.5	40.9375	75	45	33.75	51	92	70	55	38.5	95	35	33.25	60	102	80	42.5	34	65	101.5	87.5	27.5	24.0625
20	BW947	Intrepid/3/TNMU//DOVE/BUC/4/Teal	97.5	95	92.625	68	52.5	35.7	53.3422	41.8182	24.1738	49	85.25	70	60	42	92.5	42.5	39.3125	57.5	97	77.5	42.5	32.9375	64.5	96.5	95	47.5	45.125
21	BW841	98A-164-B/AC Intrepid	100	95	95	95	77.5	73.625	53.3422	41.8182	24.1738	48	88.5	80	55	44	92.5	72.5	67.0625	55	90.5	92.5	50	46.25	61	94	95	52.5	49.875
22	BA51*B92	-	95	87.5	83.125	82.5	55	45.375	57.5	77.5	44.5625	48	94.5	70	70	49	90	47.5	42.75	58.5	99.5	82.5	55	45.375	61	102.5	95	37.5	35.625
23	BW415	Augusta/HardWhiteAlpha//3*ACBarrie/6/BW150*2//Tp/Tm/3/2*Superb/4/Grandin*2/Caldwell/5/Superb	87.5	47.5	41.5625	87.5	55	48.125	65	35	22.75	49	92.5	75	37.5	28.125	92.5	30	27.75	56	95	60	40	24	60.5	89.5	92.5	45	41.625
24	97B64-F9A3	-	92.5	82.5	76.3125	90.5	60	54.3	55	65	35.75	49	89.5	65	65	42.25	97.5	77.5	75.5625	58	97.5	82.5	52.5	43.3125	61	96	60	32.5	19.5
25	PT584	BW 282/P00.06-66	97.5	90	87.75	50.5	40	20.2	67.5	50	33.75	47	81.5	75	70	52.5	62.5	52.5	32.8125	61	90	80	20	16	64	96.5	90	42.5	38.25
26	BW462	99B60-EJ2G/BW307-18	95	72.5	68.875	53	50	26.5	80	37.5	30	49	95.5	75	42.5	31.875	82.5	27.5	22.6875	57.5	100.5	85	35	29.75	63.5	100.5	92.5	42.5	39.3125
27	BW483	99B60-EJ2G/BW342	85	57.5	48.875	87.5	57.5	50.3125	65	67.5	43.875	47	88.5	80	70	56	82.5	57.5	47.4375	58	98	90	30	27	60	97.5	90	35	31.5
28	BW485	F6521/F5998=D1125/Alsen//BW346/3/????	85	60	51	63	35	22.05	27.5	22.5	6.1875	50	89.5	50	40	20	95	65	61.75	55	97.5	55	22.5	12.375	63	95	80	30	24
29	BW864	Alsen/BW252	80	60	48	92.5	35	32.375	72.5	17.5	12.6875	48	75.5	60	40	24	92.5	30	27.75	55	83.5	95	45	42.75	60	82.5	85	32.5	27.625
30	BW865	Alsen/BW252	82.5	50	41.25	87.5	40	35	25	25	6.25	47	72	50	22.5	11.25	90	40	36	55	89	95	50	47.5	59	84.5	95	62.5	59.375
31	BW957	Prodigy/BW297//Alsen	95	65	61.75	75.5	52.5	39.6375	53.3422	41.8182	24.1738	48	78.5	70	45	31.5	97.5	57.5	56.0625	54	84	95	47.5	45.125	60.5	80.5	80	60	48
32	BW961	Alsen/BW357	65	29	18.85	80	30	24	45	25	11.25	48	80	60	40	24	85	25	21.25	55	90	87.5	32.5	28.4375	61	91	90	42.5	38.25
33	BW965	BW867/ND747	95	60	57	97.5	67.5	65.8125	60	45	27	49	78	75	60	45	100	60	60	55	80	87.5	45	39.375	60.5	77.5	82.5	37.5	30.9375
34	BW966	BW867/ND747	70	45	31.5	90.5	65	58.825	70	40	28	47	84.5	70	60	42	92.5	22.5	20.8125	53	94	90	42.5	38.25	58	84.5	87.5	50	43.75
35	BW968	BW874/AC Cadillac	90	65	58.5	75.5	52.5	39.6375	52.5	30	15.75	50	81.5	80	60	48	95	37.5	35.625	55	84	95	35	33.25	64	83	92.5	47.5	43.9375
36	BW971	BW362/BW864	95	82.5	78.375	97.5	67.5	65.8125	57.5	52.5	30.1875	49	88.25	75	65	48.75	95	40	38	55	87.5	92.5	37.5	34.6875	60.5	87.5	90	40	36
37	BW980	BW874/99B61-AY30B5	75	42.5	31.875	93	37.5	34.875	32.5	17.5	5.6875	48	82	60	27.5	16.5	95	37.5	35.625	58.5	90.5	85	30	25.5	62	90	87.5	37.5	32.8125
38	BW981	BW874/99B61-AY30B5	82.5	34	28.05	80.5	32.5	26.1625	50	22.5	11.25	47	78	65	12.5	8.125	87.5	40	35	54.5	86.5	82.5	52.5	43.3125	60.5	85	92.5	35	32.375
39	BW991	BW867/Alsen//BW342	97.5	92.5	90.1875	92.5	77.5	71.6875	57.5	55	31.625	49	77	65	70	45.5	95	52.5	49.875	57.5	84	92.5	57.5	53.1875	61.5	83	95	57.5	54.625
40	BW992	BW874/Somerset//ND747	75	42.5	31.875	50.5	34	17.17	52.5	42.5	22.3125	50	87	75	50	37.5	85	25	21.25	60	90.5	90	27.5	24.75	62	95.5	70	25	17.5
41	BW993	BW871/BW342//BW874	100	77.5	77.5	95	57.5	54.625	40	40	16	48	76.5	65	32.5	21.125	100	37.5	37.5	55	80.5	87.5	42.5	37.1875	63	76	92.5	42.5	39.3125
42	BW994	BW871/BW342//BW874	100	70	70	93	77.5	72.075	50	55	27.5	48	76	70	50	35	97.5	72.5	70.6875	58	78.5	87.5	37.5	32.8125	62	82	92.5	50	46.25
43	BW995	BW871/BW342//BW874	80	42.5	34	87.5	57.5	50.3125	45	37.5	16.875	48	89.5	75	45	33.75	82.5	35	28.875	56.5	97.5	75	30	22.5	61	99.5	90	45	40.5
44	BW996	BW871/BW342//BW874	92.5	70	64.75	77.5	57.5	44.5625	32.5	32.5	10.5625	47	79	60	35	21	92.5	52.5	48.5625	57.5	97.5	70	27.5	19.25	60	86.5	95	60	57
45	BW997	BW871/BW342//BW874	75	35	26.25	87.5	60	52.5	45	30	13.5	47	85	45	30	13.5	87.5	52.5	45.9375	54.5	93.5	77.5	35	27.125	58	91.5	90	55	49.5
46	BW998	BW871/BW342//BW874	77.5	52.5	40.6875	95	55	52.25	42.5	27.5	11.6875	47	82	55	50	27.5	82.5	20	16.5	55	94	72.5	30	21.75	59.5	90	80	30	24
47	BW1025	BB07A*A637/BW342	85	57.5	48.875	75.5	50	37.75	57.5	55	31.625	48	96	65	45	29.25	82.5	22.5	18.5625	56.5	99	60	25	15	60	101.5	75	55	41.25
48	BW5005	E0527-7/05S2136-16	90	75	67.5	80.5	60	48.3	52.5	45	23.625	50	89	70	45	31.5	77.5	50	38.75	62	94	45	22.5	10.125	62	87	87.5	30	26.25
49	BW5009	BW874/BW230//BW874	87.5	70	61.25	87.5	62.5	54.6875	65	15	9.75	49	80	60	22.5	13.5	92.5	30	27.75	55	92	80	27.5	22	60	82	82.5	45	37.125
50	BW5010	97B64-F9A3/BW872//BW874	72.5	31.5	22.8375	70.5	35	24.675	27.5	22.5	6.1875	48	79	52.5	30	15.75	82.5	22.5	18.5625	55.5	93	62.5	22.5	14.0625	63.5	90	90	65	58.5
51	BW5011	BW871/BW876//BW874	85	47.5	40.375	80.5	45	36.225	45	22.5	10.125	47	82.5	65	32.5	21.125	87.5	35	30.625	55.5	88.5	82.5	40	33	61	84	90	47.5	42.75
52	BW5012	BW873/BW841//BW874	95	80	76	88	57.5	50.6	67.5	42.5	28.6875	49	80.5	85	50	42.5	97.5	32.5	31.6875	55	85.5	85	42.5	36.125	62	84.5	95	47.5	45.125
53	BW5013	BW874/BD94B*D0248//BW874	95	47.5	45.125	90	55	49.5	40	27.5	11	49	77.5	55	27.5	15.125	85	37.5	31.875	56	85	95	40	38	61	81.5	85	35	29.75
54	BW5014	BW874/BD94B*D0248//BW874	95	45	42.75	92.5	57.5	53.1875	50	25	12.5	47	79.25	65	37.5	24.375	92.5	45	41.625	54	86	90	40	36	61	80	90	42.5	38.25
55	B0719-CF03E	-	87.5	52.5	45.9375	82.5	45	37.125	37.5	25	9.375	51	85.5	40	37.5	15	85	40	34	56	86.5	85	20	17	62	81	80	42.5	34
56	B0808-FD05C	-	100	55	55	85	50	42.5	30	15	4.5	48	75	55	27.5	15.125	92.5	37.5	34.6875	55	87.5	82.5	25	20.625	60	81.5	90	50	45
57	B0819-NT02C	-	100	80	80	95	62.5	59.375	72.5	45	32.625	47	82	85	50	42.5	100	25	25	58	89.5	92.5	52.5	48.5625	59	83	87.5	50	43.75
58	BW876	Augusta/HW Alpha//3*BW252/6/BW150*2//Tp/Tm/3/2*BW252/4/Grandin*2/Caldwell/5/BW252	75	52.5	39.375	90.5	60	54.3	67.5	47.5	32.0625	47	84.5	75	65	48.75	92.5	45	41.625	55	93.5	90	47.5	42.75	64.5	89.5	92.5	60	55.5
59	B0767&AX006	-	90	75	67.5	88	60	52.8	57.5	50	28.75	48	78	75	50	37.5	87.5	37.5	32.8125	57.5	89	97.5	45	43.875	60.5	82.5	90	60	54
60	B0767&BE068	-	100	85	85	75	19.5	14.625	72.5	27.5	19.9375	50	88	60	20	12	97.5	35	34.125	55	90	82.5	27.5	22.6875	61.5	85.5	90	37.5	33.75
61	PT588	BW362/BW864	85	67.5	57.375	87.5	60	52.5	72.5	60	43.5	47	78.5	75	60	45	95	40	38	58.5	90	82.5	52.5	43.3125	61.5	87	87.5	37.5	32.8125
62	PT250	Somerset/BW865//BW357	77.5	45	34.875	88	35	30.8	20	12.5	2.5	49	80.5	50	25	12.5	95	35	33.25	57.5	88.5	80	32.5	26	64.5	85	87.5	40	35
63	PT592	Lillian/BW362	92.5	62.5	57.8125	93	70	65.1	80	60	48	49	94	80	60	48	80	40	32	60.5	92.5	97.5	42.5	41.4375	62.5	92.5	92.5	60	55.5
64	PT769	AC Intrepid/CDC_Go	95	87.5	83.125	85.5	77.5	66.2625	55	75	41.25	49	92	65	65	42.25	95	57.5	54.625	55	101	75	60	45	59.5	99.5	92.5	80	74
65	BW924	9505-LP03A/ND721//BW776	100	82.5	82.5	88	62.5	55	60	55	33	51	96.5	75	50	37.5	97.5	42.5	41.4375	60	101.5	85	37.5	31.875	60	95.5	90	37.5	33.75
66	BW963	BW776/BW243//9505-LP03A	95	90	85.5	40.5	24.5	9.9225	57.5	52.5	30.1875	54	93.5	80	55	44	70	65	45.5	62	95	82.5	40	33	64.5	97	90	37.5	33.75
67	B1070-BX	-	100	95	95	62.5	50	31.25	85	80	68	55	91	85	70	59.5	77.5	65	50.375	58	95.5	92.5	65	60.125	67.5	101.5	90	32.5	29.25
68	BW5008	B0302-KS04A/BW874	95	82.5	78.375	100	82.5	82.5	67.5	65	43.875	48	78.5	80	65	52	95	72.5	68.875	57.5	82	100	67.5	67.5	59.5	83.5	90	45	40.5
69	5602HR	AC Barrie/Norpro	100	77.5	77.5	73	37.5	27.375	60	55	33	50	94.5	65	42.5	27.625	80	40	32	60	102.5	70	30	21	61.5	94.5	82.5	50	41.25
70	5603HR	McKenzie//FHB5227/Lars	92.5	80	74	45.5	14.5	6.5975	60	50	30	52.5	88.5	60	45	27	92.5	60	55.5	60	97.5	70	35	24.5	63	92.5	82.5	32.5	26.8125
71	5605HR CL	99S2232-10/99S3228-4	90	75	67.5	60.5	52.5	31.7625	45	42.5	19.125	48	95.75	70	60	42	92.5	70	64.75	58	102	72.5	45	32.625	63.5	100.5	92.5	45	41.625
72	WR859CL	BW267/3/(97S2199-105-1)AC Barrie//Butte 86*4/FS4	95	80	76	68	42.5	28.9	55	35	19.25	47	80	60	45	27	82.5	70	57.75	58	101	70	35	24.5	64.5	97.5	95	42.5	40.375
73	SY433	BW275W/N99-2587	92.5	70	64.75	73	57.5	41.975	40	60	24	50	99	65	40	26	85	42.5	36.125	55	101	80	45	36	60.5	94	90	20	18
74	BF21B-NP-82-NPNP-16-N	-	75	20	15	62.5	25	15.625	45	50	22.5	47	93.25	55	45	24.75	85	22.5	19.125	58	98.5	80	32.5	26	59.5	96.5	80	35	28
75	Frontana	FRONTEIRA/MENTANA	37.5	15	5.625	0	0	0	55	55	30.25	60.5	112.5	7.5	37.5	2.8125	32.5	35	11.375	62	107.5	15	20	3	68.5	113.5	45	12.5	5.625
76	Glenn	ND-2831/STEELE-ND	87.5	72.5	63.4375	87.5	52.5	45.9375	62.5	57.5	35.9375	47	83	85	70	59.5	77.5	15	11.625	56.5	91.5	95	40	38	60	89	87.5	55	48.125
77	Prosper	ND-2857/DAPPS; ND-2857/ND-2814	85	57.5	48.875	83	52.5	43.575	60	25	15	50	87.5	70	42.5	29.75	87.5	32.5	28.4375	57.5	92.5	80	25	20	63	85	90	35	31.5
78	Faller	ND-2857/ND-2814; ND-2710/ND-688/3/KITT/AMIDON//GRANDIN/(SIB)STOA	75	50	37.5	90.5	62.5	56.5625	42.5	35	14.875	48	92.25	55	32.5	17.875	92.5	27.5	25.4375	55	91.5	77.5	30	23.25	66	84	80	30	24
79	Elgin	WALWORTH/REEDER	95	72.5	68.875	92.5	57.5	53.1875	45	35	15.75	49	91	52.5	50	26.25	90	32.5	29.25	57	92.5	90	42.5	38.25	60	89	90	42.5	38.25
80	CRWT185	-	82.5	82.5	68.0625	5	7	0.35	90	50	45	56	66.5	60	55	33	77.5	40	31	54.5	70	77.5	47.5	36.8125	68	63.5	80	15	12
81	BIO 08006	-	82.5	70	57.75	80	45	36	67.5	45	30.375	51	70.5	70	65	45.5	87.5	45	39.375	60	79.5	95	62.5	59.375	62	73	85	40	34
82	BIO 10102	-	72.5	65	47.125	30.5	13.5	4.1175	67.5	50	33.75	55	86.5	42.5	30	12.75	87.5	35	30.625	60.5	83.5	65	20	13	65	79	65	27.5	17.875
83	BIO 10585	-	70	57.5	40.25	13	8.5	1.105	30	30	9	51	74.5	40	50	20	85	37.5	31.875	62	74	82.5	30	24.75	65.5	69	75	35	26.25
84	BIO 10589	-	80	52.5	42	40.5	37.5	15.1875	45	40	18	54	69	60	30	18	87.5	30	26.25	60.5	70.5	87.5	40	35	67	68	87.5	32.5	28.4375
85	BIO 112560	-	50	26.5	13.25	0	0	0	80	45	36	56	84.5	7.5	10	0.75	42.5	32.5	13.8125	58.5	86.5	30	12.5	3.75	67	78.5	70	12.5	8.75
86	Ametista	PF-950351/ABALONE//ONIX	90	65	58.5	88	47.5	41.8	52.5	55	28.875	52.5	82	40	32.5	13	90	52.5	47.25	60	85	92.5	35	32.375	63	68.5	90	52.5	47.25
87	ORL 070134	-	75	55	41.25	93	60	55.8	65	32.5	21.125	52.5	83	42.5	40	17	92.5	42.5	39.3125	55	92.5	82.5	32.5	26.8125	60.5	85	92.5	47.5	43.9375
88	Topazio	PAMPEANO/ABALONE	57.5	47.5	27.3125	0	0	0	45	35	15.75	54	81	25	37.5	9.375	25	25	6.25	65	84.5	35	15	5.25	69.5	79.5	60	15	9
89	Yadeite 11	-	55	24	13.2	28	16	4.48	70	40	28	54	90	30	17.5	5.25	80	35	28	60.5	86	65	20	13	64	81	65	27.5	17.875
90	OS89(s158-10)	-	97.5	90	87.75	87.5	70	61.25	85	32.5	27.625	56	68.5	85	75	63.75	85	67.5	57.375	61	70.5	100	67.5	67.5	62.5	69.5	95	80	76
91	C1400D-002	-	87.5	65	56.875	80	34	27.2	52.5	30	15.75	47	107	65	60	39	90	40	36	57.5	100.5	87.5	42.5	37.1875	59	97.5	65	50	32.5
92	C1400D-003	-	92.5	85	78.625	75.5	55	41.525	37.5	50	18.75	47	91.5	85	60	51	85	37.5	31.875	57.5	102	92.5	65	60.125	59.5	95	85	55	46.75
93	C1400D-004	-	65	47.5	30.875	80.5	52.5	42.2625	50	35	17.5	49	88.5	40	40	16	85	35	29.75	60.5	92	92.5	32.5	30.0625	61	91.5	77.5	52.5	40.6875
94	C1400D-005	-	60	29	17.4	28	20.5	5.74	45	25	11.25	47	95.75	45	22.5	10.125	72.5	52.5	38.0625	55	105	65	22.5	14.625	61	100	85.1309	41.1387	35.0218
95	C1400D-008	-	82.5	40	33	50.5	14.5	7.3225	12.5	32.5	4.0625	48	97	15	12.5	1.875	90	40	36	61	101.5	47.5	17.5	8.3125	62.5	105.5	80	40	32
96	C1400D-009	-	85	77.5	65.875	85.5	62.5	53.4375	40	47.5	19	47	92	60	55	33	85	60	51	58	99	60	22.5	13.5	59.5	92	92.5	60	55.5
97	C1400D-010	-	50	29	14.5	57.5	52.5	30.1875	22.5	25	5.625	47	94	45	40	18	37.5	17.5	6.5625	60.5	102.5	55	22.5	12.375	64	104	80	30	24
98	C1400D-013	-	52.5	37.5	19.6875	33	11	3.63	52.5	57.5	30.1875	50	109	32.5	15	4.875	77.5	37.5	29.0625	58.5	104	20	15	3	64	107.5	75	7.5	5.625
99	C1400D-014	-	92.5	42.5	39.3125	87.5	35	30.625	50	47.5	23.75	47	96.5	55	20	11	90	45	40.5	55	105.5	75	25	18.75	61.5	99	80	25	20
100	C1400D-015	-	65	31.5	20.475	60.5	37.5	22.6875	45	27.5	12.375	47	88	65	27.5	17.875	97.5	50	48.75	54.5	95	80	30	24	57.5	91	82.5	47.5	39.1875
101	C1400D-016	-	80	50	40	48	16	7.68	40	50	20	51	98	60	45	27	87.5	40	35	60.5	95.5	70	27.5	19.25	63.5	98	80	30	24
102	C1400D-018	-	92.5	57.5	53.1875	80.5	52.5	42.2625	32.5	20	6.5	50	89.75	50	12.5	6.25	75	27.5	20.625	58	97.5	92.5	37.5	34.6875	64	94	90	42.5	38.25
103	C1400D-019	-	80	30	24	87.5	57.5	50.3125	70	50	35	49	96.5	50	45	22.5	95	37.5	35.625	55	102.5	75	42.5	31.875	61	95	85	35	29.75
104	C1400D-020	-	92.5	50	46.25	93	62.5	58.125	30	15	4.5	48	91	32.5	10	3.25	82.5	25	20.625	58	97	85	22.5	19.125	61	96	90	47.5	42.75
105	C1400D-022	-	87.5	47.5	41.5625	55.5	17	9.435	17.5	12.5	2.1875	50	98.25	37.5	12.5	4.6875	85	32.5	27.625	60	100.5	42.5	15	6.375	63	107	82.5	32.5	26.8125
106	C1400D-024	-	90	60	54	55.5	35	19.425	40	27.5	11	49	90	65	60	39	87.5	37.5	32.8125	57.5	97.5	85	30	25.5	64	100.5	80	30	24
107	HY682	HY639 / 99 EPWAMdg 61 . .	87.5	75	65.625	33	13.5	4.455	53.3422	41.8182	24.1738	56	97	60	65	39	70	65	45.5	58.5	94	70	55	38.5	65	88	70	32.5	22.75
108	AAC Ryley	AC-VISTA/ALSEN,USA//HY-485	97.5	92.5	90.1875	95	67.5	64.125	85	30	25.5	51	78	95	75	71.25	95	55	52.25	60	89	90	65	58.5	63.5	82.5	92.5	47.5	43.9375
109	AAC Penhold	5700PR/HY644-BE//HY469	92.5	77.5	71.6875	70.5	55	38.775	50	55	27.5	50	73.5	80	45	36	90	40	36	60	82	85	30	25.5	64	74	90	32.5	29.25
110	SY985	N99-3098WL/N98-3080W	100	100	100	63	52.5	33.075	70	75	52.5	51	91.25	87.5	82.5	72.1875	87.5	55	48.125	63.5	82	90	45	40.5	63.5	84.5	90	55	49.5
111	SY995	99S3144-7/5701PR	100	97.5	97.5	75.5	42.5	32.0875	65	70	45.5	51	88	75	70	52.5	85	72.5	61.625	60	90	75	55	41.25	64	87	90	52.5	47.25
112	HY1610	CPS03hnF4 5123.032/5701PR	95	75	71.25	23	11	2.53	77.5	50	38.75	51	84.5	85	65	55.25	90	50	45	60.5	86.5	77.5	37.5	29.0625	65.5	92.5	90	35	31.5
113	HY1615	HY665/BW346	45	57.5	25.875	5	5	0.25	53.3422	41.8182	24.1738	52.5	100	10	20	2	5	7.5	0.375	60	100	22.5	20	4.5	63	102.5	15	7.5	1.125
114	HY537	HY669/HY962	92.5	75	69.375	48	50	24	50	65	32.5	51	87.5	70	55	38.5	87.5	47.5	41.5625	60	89	85	52.5	44.625	64.5	88.5	95	37.5	35.625
115	HY2019	C0302-GB02/Kronstad//HY977	97.5	82.5	80.4375	40.5	55	22.275	42.5	52.5	22.3125	51	86.5	55	45	24.75	70	70	49	59	90.5	70	35	24.5	62	89.5	80	25	20
116	Snowbird	RL-4137-W/AC-DOMAIN	95	90	85.5	95	77.5	73.625	70	57.5	40.25	47	84	70	55	38.5	85	67.5	57.375	58	103	85	50	42.5	61	100.5	92.5	45	41.625
117	Snowstar	94-B-46-G-22/MCKENZIE; RL-4869/MCKENZIE	92.5	82.5	76.3125	52.5	72.5	38.0625	57.5	45	25.875	47	80.5	70	50	35	90	70	63	57.5	89.5	77.5	47.5	36.8125	60	85.5	95	50	47.5
118	AAC Iceberg	BW-275/2*ARGENT,USA	90	57.5	51.75	93	72.5	67.425	75	55	41.25	47	79.5	90	75	67.5	92.5	52.5	48.5625	54	90	100	60	60	61	86	95	47.5	45.125
119	Whitehawk	SNOWBIRD/3/SNOWSTAR//SNOWBIRD*2/BW-314	92.5	87.5	80.9375	90	62.5	56.25	67.5	62.5	42.1875	47	91	70	55	38.5	90	60	54	57.5	100	80	47.5	38	60.5	105.5	90	42.5	38.25
120	HW028	BW315//BW264*2/BW313	92.5	90	83.25	95	70	66.5	72.5	50	36.25	48	91	65	60	39	85	60	51	55	101	92.5	67.5	62.4375	59	97	90	65	58.5
121	H0605-JA04	-	77.5	65	50.375	53	26.5	14.045	47.5	65	30.875	51	76.5	75	65	48.75	82.5	55	45.375	63.5	80.5	82.5	32.5	26.8125	65.5	78	95	37.5	35.625
122	H0612-EK*03	-	95	67.5	64.125	90	60	54	55	52.5	28.875	49	87.5	75	55	41.25	85	32.5	27.625	56	92.5	80	32.5	26	62	89	82.5	35	28.875
123	H0801-GW	-	95	80	76	33	13.5	4.455	17.5	20	3.5	51	81	55	42.5	23.375	82.5	30	24.75	60	94	90	25	22.5	64.5	89.5	82.5	35	28.875
124	H0805-GB	-	95	82.5	78.375	92.5	62.5	57.8125	55	55	30.25	47	81.5	70	65	45.5	82.5	25	20.625	61	92	95	27.5	26.125	62	89	90	40	36
125	H0809-LF05	-	85	52.5	44.625	70.5	55	38.775	40	30	12	51	79	50	32.5	16.25	82.5	45	37.125	60	83	92.5	42.5	39.3125	62	84	90	32.5	29.25
126	HW039	BW315a//HW308/ND800	87.5	70	61.25	82.5	50	41.25	65	55	35.75	48	88	65	55	35.75	90	22.5	20.25	55	97.5	92.5	37.5	34.6875	60.5	92	77.5	52.5	40.6875
127	HW362	HY485/Sunbri//BW264	90	82.5	74.25	58	50	29	55	50	27.5	50	84	65	60	39	85	70	59.5	60.5	89.5	75	35	26.25	64.5	84.5	90	52.5	47.25
128	HW363	HW303/BW871	100	95	95	90.5	70	63.35	60	50	30	49	80.5	70	55	38.5	95	32.5	30.875	57	87	95	35	33.25	61	84.5	90	50	45
129	HW368	HW308/C9802-GQ05K//BW315a	100	87.5	87.5	95	62.5	59.375	40	52.5	21	50	79.25	55	37.5	20.625	87.5	35	30.625	57.5	89	92.5	45	41.625	61.5	85.5	90	35	31.5
130	HW376	HW325/BW874//BW315a	95	62.5	59.375	78	47.5	37.05	40	55	22	50	93.25	60	35	21	90	60	54	60.5	92.5	87.5	50	43.75	62	92.5	87.5	32.5	28.4375
131	HW380	HW303/BW871//BW315a	100	80	80	88	72.5	63.8	67.5	65	43.875	47	80.5	65	50	32.5	95	42.5	40.375	54.5	90	72.5	45	32.625	59	84	82.5	30	24.75
132	HW385	HW325/ND747//HW811	80	55	44	73	35	25.55	32.5	20	6.5	51	88	50	37.5	18.75	72.5	50	36.25	60.5	92.5	75	25	18.75	65.5	91.5	87.5	27.5	24.0625
133	HW388	BW315a/BW874//HW811	90	55	49.5	55	47.5	26.125	25	35	8.75	51	78.75	65	40	26	95	47.5	45.125	60	91.5	87.5	32.5	28.4375	66	86	92.5	35	32.375
134	HW389	BW315a/BW874//HW811	90	70	63	85.5	50	42.75	50	45	22.5	50	87	60	60	36	85	30	25.5	60	94	85	50	42.5	61.5	85.5	75	35	26.25
135	HW390	BW315a/BW874//HW811	92.5	72.5	67.0625	80.5	40	32.2	30	32.5	9.75	50	87.75	50	40	20	87.5	30	26.25	60	91.5	90	20	18	64	91.5	75	22.5	16.875
136	HW391	HW325/ND747//HW811	75	37.5	28.125	40.5	17	6.885	17.5	15	2.625	51.5	91.5	40	22.5	9	92.5	25	23.125	60	90	55	17.5	9.625	63	92	80	37.5	30
137	HW392	HW325/ND747//HW811	70	44	30.8	55.5	30	16.65	25	15	3.75	50	82.5	45	32.5	14.625	72.5	35	25.375	60	91	77.5	22.5	17.4375	64.5	89.5	85	37.5	31.875
138	HW393	HW325/BW388//BW315a	90	75	67.5	90	65	58.5	40	37.5	15	49	84.75	65	32.5	21.125	95	60	57	56	87	60	32.5	19.5	61.5	89	85	30	25.5
139	HW394	HW325/BW388//BW315a	92.5	80	74	90	50	45	57.5	27.5	15.8125	49	84.5	65	37.5	24.375	82.5	22.5	18.5625	58.5	90	82.5	32.5	26.8125	60.5	85	92.5	45	41.625
140	HW395	HW320/BW415//HW020	95	80	76	90.5	62.5	56.5625	75	55	41.25	48	78.5	85	75	63.75	90	47.5	42.75	60.5	94	100	60	60	63	83	90	45	40.5
141	HW396	HW320/BW415//HW020	90	77.5	69.75	87.5	67.5	59.0625	55	45	24.75	51	78.5	70	55	38.5	92.5	42.5	39.3125	57.5	85	100	50	50	63	81.5	92.5	45	41.625
142	HW397	H0511-GN02/BW415//HW819	75	37.5	28.125	92.5	57.5	53.1875	55	35	19.25	47	76.5	60	30	18	85	27.5	23.375	54	95	65	27.5	17.875	60	90	75	35	26.25
143	HW615	HW03007*2/BW315a	97.5	87.5	85.3125	95.5	67.5	64.4625	80	70	56	47	72.5	80	65	52	85	62.5	53.125	55.5	77	92.5	65	60.125	60	79	95	67.5	64.125
144	HW616	HW03007*2/BW356	100	90	90	88	65	57.2	65	65	42.25	48	80.5	75	70	52.5	87.5	57.5	50.3125	55	92	80	35	28	63.5	89	90	52.5	47.25
145	HW825	00S2095-24W/ALSEN	90	75	67.5	95.5	65	62.075	55	47.5	26.125	47	79.5	80	60	48	87.5	35	30.625	56.5	86.5	97.5	42.5	41.4375	60	94.5	82.5	55	45.375
146	HW830	03S0277-16WL/S.W COMP.W.	97.5	62.5	60.9375	82.5	52.5	43.3125	50	37.5	18.75	49	84	60	60	36	90	30	27	57.5	94	70	27.5	19.25	60	83.5	90	55	49.5
147	C1100J-028A	-	7.5	32.5	2.4375	0	0	0	50	72.5	36.25	56	71.5	40	60	24	65	40	26	62	93.5	55	30	16.5	67	87	85	27.5	23.375
148	Biggar	TOBARI-66/ROMANY-66; HY-320	100	95	95	65.5	70	45.85	85	67.5	57.375	56	88.5	80	75	60	87.5	75	65.625	62	81	97.5	80	78	63	79.5	95	50	47.5
149	AC Andrew	DIRKWIN/SC-8021-V-2//TREASURE/BLANCA	100	87.5	87.5	70.5	57.5	40.5375	90	50	45	57	87	77.5	60	46.5	70	47.5	33.25	64	87	100	57.5	57.5	63.5	86	95	47.5	45.125
150	Sadash	SWS-207/SWS-208//SWS-214	97.5	77.5	75.5625	63	65	40.95	80	60	48	54	82.5	70	62.5	43.75	87.5	55	48.125	61	81	95	52.5	49.875	66	81.5	92.5	65	60.125
151	CDC NRG003	U-97232/97-W-1191	100	97.5	97.5	95	80	76	80	65	52	52.5	80.5	87.5	85	74.375	65	75	48.75	60.5	87	72.5	82.5	59.8125	63.5	80	87.5	52.5	45.9375
152	NRG010	ND2710/HY459//AC Vista	92.5	90	83.25	63	52.5	33.075	80	72.5	58	56	87	70	45	31.5	82.5	60	49.5	60.5	83	92.5	50	46.25	64	86.5	95	57.5	54.625
153	Pasteur	CADENZA//PALERMO/KS-91-WGRC-11	80	50	40	25.5	10	2.55	70	50	35	54	82.5	70	40	28	60	40	24	62	85	62.5	32.5	20.3125	63	93.5	75	35	26.25
154	GP069	HY459/Alsen//HY475	95	87.5	83.125	80.5	60	48.3	80	55	44	55	87	70	60	42	85	72.5	61.625	60.5	90	95	65	61.75	64.5	87.5	92.5	57.5	53.1875
155	AAC NRG097	HY485/HY669//5700PR	95	82.5	78.375	80.5	60	48.3	72.5	45	32.625	47	85	85	65	55.25	95	52.5	49.875	57.5	86	90	50	45	61	86	92.5	45	41.625
156	GP173	GP010/GP14//GP19	65	57.5	37.375	5	7	0.35	67.5	25	16.875	58	85.5	47.5	42.5	20.1875	85	60	51	62	86	77.5	42.5	32.9375	69.5	90	85	25	21.25
157	GP174	GP010/GP14//GP19	85	65	55.25	60.5	47.5	28.7375	65	55	35.75	57.5	80.5	45	35	15.75	95	80	76	61	91.5	90	60	54	66.5	80.5	82.5	27.5	22.6875
158	GP175	GP010/GP14//GP19	77.5	55	42.625	30.5	12.5	3.8125	50	45	22.5	52.5	87	55	50	27.5	67.5	40	27	60.5	87	77.5	42.5	32.9375	66.5	87	87.5	20	17.5
159	GP176	GP010/GP14//GP19	52.5	55	28.875	20.5	5	1.025	70	50	35	60	85	35	25	8.75	57.5	37.5	21.5625	65	89	40	22.5	9	65	92.5	80	17.5	14
160	GP199	Trappe/C0600D-6424A//GP010	40	55	22	15	14	2.1	62.5	50	31.25	56	79.5	50	60	30	77.5	50	38.75	64.5	87.5	35	22.5	7.875	67	80.5	50	20	10
161	Sumai3	FUNO/TAIWAN-XIAOMAI; JINGZHOU/SUMAI-2; FUNO/TAIWANMAI	21.5	20	4.3	5	5	0.25	42.5	50	21.25	52.5	97.75	22.5	40	9	25	25	6.25	66	94	50	22.5	11.25	65.5	93	40	5	2
162	ND2710	ND-2603/GRANDIN	77.5	35	27.125	78	35	27.3	65	55	35.75	47	103.75	65	30	19.5	82.5	25	20.625	57	102.5	87.5	37.5	32.8125	59	101	80	60	48
163	HY644	A16//A*4/BgBSR/3/Sceptre/Ning	82.5	60	49.5	38	57.5	21.85	75	40	30	53.5	83.5	32.5	17.5	5.6875	87.5	35	30.625	62	90	87.5	42.5	37.1875	64	84.5	82.5	32.5	26.8125
164	China Scab #7	-	66.5	67.5	44.8875	5.5	5	0.275	2.5	5	0.125	50	87.75	7.5	7.5	0.5625	40	25	10	60	90	47.5	20	9.5	62	85	37.5	15	5.625
165	China Scab #35	-	57.5	30	17.25	18	16	2.88	25	15	3.75	51	84	32.5	20	6.5	50	27.5	13.75	61.5	83	80	27.5	22	64.5	87	87.5	30	26.25
166	MN03358-4	MN-98389/MN-97518	65	31.5	20.475	67.5	25	16.875	47.5	15	7.125	51	78.5	30	17.5	5.25	92.5	45	41.625	60	87	62.5	20	12.5	64	80	90	42.5	38.25
167	B3X1-004&A140	-	87.5	60	52.5	82.5	60	49.5	62.5	35	21.875	47	87	60	45	27	97.5	45	43.875	57.5	100.5	67.5	30	20.25	60	95	85	47.5	40.375
168	B3X2-225&A007	-	75	70	52.5	73	42.5	31.025	17.5	27.5	4.8125	51	100.5	35	32.5	11.375	62.5	25	15.625	57.5	102.5	35	25	8.75	62.5	97	75	30	22.5
169	S1D2C&1Cy	-	92.5	85	78.625	35.5	7.5	2.6625	37.5	25	9.375	50	94.5	40	40	16	92.5	65	60.125	60	100	50	15	7.5	65.5	99	87.5	40	35
170	S4D2F&1CP	PF950351/Abalone	100	90	90	40.5	37.5	15.1875	62.5	35	21.875	47	85	60	50	30	67.5	30	20.25	62.5	98	87.5	50	43.75	60.5	97	85	45	38.25
171	B0806A-AB09AH02	-	92.5	85	78.625	65.5	77.5	50.7625	70	60	42	51	105.5	70	55	38.5	97.5	80	78	60	100	77.5	55	42.625	62.5	95.5	85	42.5	36.125
172	B0806A-AB09AK03	-	95	60	57	75	52.5	39.375	55	37.5	20.625	50	101	60	45	27	87.5	27.5	24.0625	57.5	107.5	70	27.5	19.25	61.5	104	85	27.5	23.375
173	B0806A-CE11AG01	-	85	54	45.9	68	52.5	35.7	25	30	7.5	50	98.5	50	45	22.5	77.5	65	50.375	60.5	97	47.5	17.5	8.3125	62.5	96.5	82.5	35	28.875
174	B0806A-CE12AB01	-	87.5	57.5	50.3125	33	37.5	12.375	32.5	17.5	5.6875	51	101	45	22.5	10.125	70	40	28	63.5	102	52.5	17.5	9.1875	62	101.5	82.5	25	20.625
175	B0806A-CE12AB04	-	77.5	42.5	32.9375	38	27.5	10.45	40	17.5	7	51	90.75	45	22.5	10.125	90	25	22.5	60.5	96	65	22.5	14.625	65.5	96.5	70	20	14
176	B0806A-FC09AH02	-	31.5	15	4.725	88	62.5	55	20	10	2	47	84	40	20	8	65	40	26	53	98	65	25	16.25	59	92.5	92.5	60	55.5
177	B0806A-FC12AB01	-	90	70	63	92.5	57.5	53.1875	32.5	22.5	7.3125	47	94.25	50	50	25	50	17.5	8.75	55	102	50	20	10	60	96	87.5	42.5	37.1875
178	B0806A-FC12AJ01	-	70	30	21	85	50	42.5	30	12.5	3.75	48	89.5	45	30	13.5	87.5	35	30.625	58	98.5	55	25	13.75	60	95.5	70	35	24.5
179	B0806A-FC13AK02	-	70	27.5	19.25	82.5	47.5	39.1875	15	20	3	47	90	20	25	5	87.5	27.5	24.0625	54.5	105.5	45	25	11.25	58	92.5	75	30	22.5
180	B0806A-FC13AS02	-	50	12.5	6.25	80.5	50	40.25	72.5	35	25.375	47	89	60	55	33	82.5	22.5	18.5625	54	107	80	32.5	26	59	95	90	65	58.5
181	B0806A-GD05AP02	-	67.5	40	27	97.5	65	63.375	55	45	24.75	47	83	47.5	45	21.375	85	42.5	36.125	54	92.5	87.5	45	39.375	59	95	75	15	11.25
182	B0806A-GD05AT02	-	77.5	50	38.75	77.5	50	38.75	35	25	8.75	47	99.5	55	35	19.25	85	30	25.5	56	102.5	60	25	15	59.5	107	80	30	24
183	B0806B-JC02AK02	-	100	90	90	95	57.5	54.625	57.5	52.5	30.1875	47	89	50	45	22.5	90	70	63	56.5	100	85	65	55.25	59	97.5	90	65	58.5
184	B0906-DP19AE	-	100	90	90	83	55	45.65	40	50	20	50	79.5	65	45	29.25	75	37.5	28.125	61.5	93.5	80	52.5	42	59.5	88.5	90	45	40.5
185	B0906-DP19AP	-	95	80	76	60.5	42.5	25.7125	52.5	57.5	30.1875	49	90.5	65	60	39	95	37.5	35.625	60	98	82.5	37.5	30.9375	63	94	90	35	31.5
186	B0906-EA15AK	-	92.5	85	78.625	93	62.5	58.125	50	40	20	50	92.5	60	65	39	82.5	40	33	60	107	90	30	27	62	97	92.5	32.5	30.0625
187	B0906-EA17AH	-	67.5	50	33.75	58	45	26.1	20	22.5	4.5	49	99.5	37.5	30	11.25	82.5	42.5	35.0625	60	102	55	20	11	61.5	99	87.5	60	52.5
188	B0906-EA17AK	-	90	62.5	56.25	50	14.5	7.25	50	25	12.5	48	89	65	35	22.75	80	22.5	18	58	101	50	20	10	60.5	99.5	90	35	31.5
189	B0906-FH07AB	-	75	70	52.5	87.5	55	48.125	65	60	39	47	94.5	75	60	45	85	42.5	36.125	58	96.5	80	50	40	59.5	94.5	72.5	47.5	34.4375
190	B0906-FH12BB	-	97.5	60	58.5	95	57.5	54.625	57.5	60	34.5	47	85	65	55	35.75	87.5	40	35	60	98	90	37.5	33.75	59.5	94.5	95	65	61.75
191	B0906-FH12BF	-	100	85	85	80.5	57.5	46.2875	45	40	18	47	78	60	37.5	22.5	82.5	35	28.875	57.5	95.5	77.5	40	31	60	97	87.5	60	52.5
192	B0906-JW06AH	-	67.5	55	37.125	45.5	37.5	17.0625	5	5	0.25	48	87.75	20	22.5	4.5	62.5	47.5	29.6875	60.5	97.5	27.5	15	4.125	61.5	92.5	87.5	45	39.375
