# Supplementary material for: Multi-locus genome-wide association study of fusarium head blight in relation to days to anthesis and plant height in a spring wheat association panel
Source: Front Plant Sci. 2023 Jun 29;14:1166282. doi: 10.3389/fpls.2023.1166282 (PMC10346453; doi:10.3389/fpls.2023.1166282)
Supplement: Supplementary file 9 [file Table_2.xlsx]

## Sheet: Suppl. File 2
Supplementary File 2. Statistically significant SNP markers (P<0.05) associated with FHB Incidence (INC), Severity (SEV) and Index (IND), detected by the single-locus Mixed Linear Model (MLM) GWAS method in an association mapping panel (AMP) of 192 predominantly Canadian bread wheat genotypes. A total of 242 SNP markers (R2=17–26%) were found to be associated with INC, 264 (R2=19–35%) with SEV an…
Note: SNP markers detected by MLM with -log10(p) values greater than five are highlighted in yellow
FHB Incidence (INC)
SNP	Chr.	Position	P.value	MAF	Nobs	Rsquare.of.Model.without.SNP	Rsquare.of.Model.with.SNP	FDR_Adjusted_P-values	Effect
Kukri_rep_c96809_352	3D	7221663	2.5551e-06	0.309896	192	0.151648	0.257929	0.0139023	-12.1728
wsnp_Ex_c6400_11123059	2D	62957090	5.72912e-06	0.229167	192	0.151648	0.250076	0.0155861	13.4055
Excalibur_rep_c109599_89	3D	7222087	2.09783e-05	0.294271	192	0.151648	0.237638	0.0261557	-11.9446
CAP7_c1576_371	3B	10708086	2.40357e-05	0.210938	192	0.151648	0.236348	0.0261557	-13.5081
Tdurum_contig80344_144	3B	10708086	2.40357e-05	0.210938	192	0.151648	0.236348	0.0261557	-13.5081
BS00021684_51	5A	705571215	0.000195603	0.0911458	192	0.151648	0.216809	0.17738	-11.4224
wsnp_BG263358A_Ta_2_1	1D	433252741	0.00041452	0.278646	192	0.151648	0.209976	0.322201	12.7469
Excalibur_c49550_97	5A	597660551	0.000696218	0.0911458	192	0.151648	0.205314	0.466008	12.0177
Excalibur_c5398_1269	4B	667614529	0.000934692	0.0885417	192	0.151648	0.202687	0.466008	-12.7176
IACX7457	4B	667613715	0.000978615	0.408854	192	0.151648	0.202279	0.466008	12.8048
GENE-2673_1789	4B	667617144	0.000989783	0.0885417	192	0.151648	0.202178	0.466008	-12.7201
Kukri_c40735_318	7A	683486210	0.00106533	0.200521	192	0.151648	0.201526	0.466008	10.0976
BS00021688_51	5A	698003176	0.00118947	0.140625	192	0.151648	0.20055	0.466008	-7.43151
RAC875_c48885_107	4B	667614289	0.00133499	0.411458	192	0.151648	0.19953	0.466008	12.6244
wsnp_RFL_Contig2136_1423367	7B	670278986	0.00142299	0.3125	192	0.151648	0.198967	0.466008	-9.95944
Excalibur_c27873_84	1D	484417442	0.00145195	0.416667	192	0.151648	0.19879	0.466008	-12.4287
Ku_c12688_352	1A	531644393	0.00145601	0.28125	192	0.151648	0.198765	0.466008	11.1693
BobWhite_c3902_175	3B	7604686	0.00159274	0.388021	192	0.151648	0.197976	0.470749	-10.405
BS00033776_51	1D	486764584	0.00182104	0.270833	192	0.151648	0.1968	0.470749	-7.3005
Kukri_c5615_1214	3A	579377803	0.00191986	0.361979	192	0.151648	0.196338	0.470749	11.4923
IACX18883	1D	365536293	0.00198993	0.213542	192	0.151648	0.196024	0.470749	-11.457
wsnp_Ex_c4310_7770452	1A	464250075	0.00198993	0.213542	192	0.151648	0.196024	0.470749	-11.457
wsnp_Ra_c32175_41221223	1A	464793031	0.00198993	0.213542	192	0.151648	0.196024	0.470749	-11.457
GENE-1802_588	3D	448440344	0.00257361	0.213542	192	0.151648	0.193783	0.538577	-9.80662
wsnp_Ex_rep_c70809_69689636	3B	591456742	0.00257361	0.213542	192	0.151648	0.193783	0.538577	-9.80662
wsnp_RFL_Contig2073_1317762	3B	586732320	0.00257361	0.213542	192	0.151648	0.193783	0.538577	-9.80662
RAC875_rep_c87796_195	5B	517679363	0.00373551	0.0677083	192	0.151648	0.190561	0.660093	-10.3624
wsnp_Ex_c5060_8985678	1A	531682521	0.00375591	0.0651042	192	0.151648	0.190514	0.660093	11.1389
Tdurum_contig75292_933	6B	62404104	0.00377811	0.208333	192	0.151648	0.190463	0.660093	-9.79243
BS00000006_51	5A	706240306	0.0038321	0.208333	192	0.151648	0.190341	0.660093	-5.56235
IAAV691	2B	107380136	0.00417906	0.440104	192	0.151648	0.189597	0.660093	12.7682
wsnp_Ku_rep_c72013_71735741	6B	640973852	0.00421002	0.221354	192	0.151648	0.189534	0.660093	-11.1666
Kukri_c41217_154	2B	326272093	0.00435589	0.320312	192	0.151648	0.189242	0.660093	9.25278
BobWhite_c96_170	1A	531682521	0.00440021	0.0677083	192	0.151648	0.189155	0.660093	10.6005
Excalibur_c7370_179	1A	531051927	0.0044339	0.328125	192	0.151648	0.18909	0.660093	-5.77422
wsnp_Ra_c15564_23999084	1A	531051927	0.0044339	0.328125	192	0.151648	0.18909	0.660093	-5.77422
Kukri_c11935_65	2D	78376959	0.00456412	0.434896	192	0.151648	0.188842	0.660093	13.5169
BS00070004_51	2A	676244450	0.0046101	0.161458	192	0.151648	0.188756	0.660093	-5.51812
Tdurum_contig42029_2929	7B	660238796	0.00503116	0.354167	192	0.151648	0.188009	0.683557	8.32051
BS00087600_51	1A	481654987	0.00514972	0.182292	192	0.151648	0.187811	0.683557	-11.339
RAC875_c35074_486	3B	816607564	0.00515086	0.270833	192	0.151648	0.187809	0.683557	7.92953
Excalibur_rep_c74234_183	7B	654949817	0.00539076	0.458333	192	0.151648	0.187421	0.698361	-4.34726
RAC875_c34617_143	6A	34982359	0.00602962	0.221354	192	0.151648	0.186468	0.762957	-9.09778
Excalibur_c27950_459	7D	53989564	0.00634289	0.0885417	192	0.151648	0.186039	0.784356	-10.0518
BS00003568_51	6D	466944457	0.00709662	0.078125	192	0.151648	0.185089	0.85806	10.5815
RAC875_c35074_452	3B	816607530	0.00779977	0.276042	192	0.151648	0.184292	0.878281	7.41449
Kukri_c4790_893	2D	69505152	0.00802012	0.0625	192	0.151648	0.184057	0.878281	-11.5703
BobWhite_c39364_231	7B	54788606	0.00807095	0.210938	192	0.151648	0.184004	0.878281	-7.44063
BobWhite_c4481_96	7B	58249132	0.00807095	0.210938	192	0.151648	0.184004	0.878281	-7.44063
wsnp_Ex_c3501_6408181	7B	58249132	0.00807095	0.210938	192	0.151648	0.184004	0.878281	-7.44063
wsnp_Ex_c24085_33332723	3A	743757924	0.00834563	0.197917	192	0.151648	0.183723	0.887021	-7.25176
wsnp_Ex_c3501_6407678	7B	58250485	0.00850369	0.208333	192	0.151648	0.183565	0.887021	-7.43531
Kukri_c45015_145	2A	117180877	0.00864034	0.0885417	192	0.151648	0.183432	0.887021	-9.90668
Tdurum_contig29915_167	1A	589040877	0.00889283	0.440104	192	0.151648	0.18319	0.896034	-8.0763
BS00000615_51	5D	354269559	0.00971597	0.179688	192	0.151648	0.182449	0.949125	8.16394
Excalibur_c46365_442	1D	488573105	0.0102216	0.492188	192	0.151648	0.182025	0.949125	7.44657
GENE-0543_577	1B	681690621	0.0102216	0.492188	192	0.151648	0.182025	0.949125	-7.44657
Tdurum_contig13165_767	4B	82665364	0.0103988	0.447917	192	0.151648	0.181882	0.949125	11.996
wsnp_Ex_c3293_6072122	1A	505470950	0.0109852	0.125	192	0.151648	0.181424	0.949125	8.4693
IACX5958	6D	466944649	0.0111014	0.145833	192	0.151648	0.181337	0.949125	-5.2314
BS00104432_51	5A	636413931	0.0111482	0.408854	192	0.151648	0.181302	0.949125	-4.20308
Kukri_c4790_1137	2D	69504908	0.0111625	0.0651042	192	0.151648	0.181291	0.949125	-10.7537
IACX938	4B	611426252	0.0112838	0.0625	192	0.151648	0.181201	0.949125	-11.8006
Kukri_c93012_76	3A	744390758	0.0117657	0.158854	192	0.151648	0.180854	0.949125	-7.22703
BS00065891_51	1B	677256812	0.011787	0.333333	192	0.151648	0.180839	0.949125	5.39891
BobWhite_c27364_124	6B	713971321	0.0118484	0.364583	192	0.151648	0.180796	0.949125	-7.79862
BS00027058_51	7B	654950286	0.0123317	0.484375	192	0.151648	0.180464	0.949125	-3.92031
Kukri_rep_c104648_439	6A	33955363	0.0123752	0.21875	192	0.151648	0.180435	0.949125	-8.46259
TA005058-0493	6A	34981795	0.0123752	0.21875	192	0.151648	0.180435	0.949125	-8.46259
Tdurum_contig102404_298	6B	64197143	0.0123752	0.21875	192	0.151648	0.180435	0.949125	-8.46259
BS00073381_51	2A	32153232	0.0125482	0.0833333	192	0.151648	0.18032	0.949125	-9.7435
IAAV3067	2B	699173434	0.0128242	0.421875	192	0.151648	0.18014	0.949125	-10.2954
RAC875_c102343_204	1A	534271958	0.0130102	0.299479	192	0.151648	0.18002	0.949125	-8.79731
Kukri_rep_c69829_150	1D	488576851	0.0131579	0.161458	192	0.151648	0.179927	0.949125	-5.08728
BS00029357_51	7A	3425253	0.013903	0.40625	192	0.151648	0.179472	0.949125	9.72197
tplb0059m03_1516	3B	7372721	0.0140661	0.114583	192	0.151648	0.179376	0.949125	8.09828
BS00078785_51	7B	654951760	0.0144193	0.276042	192	0.151648	0.179171	0.949125	-7.5017
wsnp_CAP11_rep_c4076_1926235	7B	655041480	0.0144193	0.276042	192	0.151648	0.179171	0.949125	-7.5017
RAC875_c48885_142	4B	667614254	0.0144351	0.390625	192	0.151648	0.179162	0.949125	8.89527
Ku_c22692_1021	3D	167770732	0.014495	0.315104	192	0.151648	0.179128	0.949125	7.64542
Excalibur_c32467_676	4B	534735432	0.0146826	0.322917	192	0.151648	0.179022	0.949125	8.68561
wsnp_Ra_c18498_27571740	4B	534736640	0.0146826	0.322917	192	0.151648	0.179022	0.949125	8.68561
BS00067652_51	1A	505338262	0.0147616	0.182292	192	0.151648	0.178978	0.949125	7.43166
JD_c3392_168	6A	585494403	0.0151557	0.416667	192	0.151648	0.178761	0.949125	6.2316
Excalibur_c59894_97	1A	463813646	0.0157061	0.408854	192	0.151648	0.178468	0.949125	-4.72579
IAAV3048	5A	705571373	0.015759	0.46875	192	0.151648	0.17844	0.949125	5.12835
Tdurum_contig67535_391	5B	536323831	0.0158444	0.252604	192	0.151648	0.178396	0.949125	-4.09438
BS00009808_51	1A	530232680	0.0159351	0.273438	192	0.151648	0.178349	0.949125	-8.17756
BobWhite_c6094_447	5B	511697149	0.0162591	0.0729167	192	0.151648	0.178184	0.949125	-10.3669
wsnp_Ex_c17928_26697183	5D	548023763	0.0163881	0.296875	192	0.151648	0.178119	0.949125	8.21872
IAAV7418	6A	33957239	0.0171725	0.424479	192	0.151648	0.177736	0.949125	-4.1189
wsnp_Ex_c534_1058778	1A	480831300	0.017597	0.231771	192	0.151648	0.177536	0.949125	-8.9557
Ra_c2142_821	5A	705571373	0.0179538	0.466146	192	0.151648	0.177372	0.949125	5.01799
wsnp_Ex_c2474_4619730	5A	457521376	0.0180982	0.216146	192	0.151648	0.177307	0.949125	7.04411
Excalibur_c63859_401	3B	812337770	0.0182443	0.4375	192	0.151648	0.177241	0.949125	9.88906
Kukri_c15213_255	5B	515193618	0.0183133	0.0911458	192	0.151648	0.177211	0.949125	6.98736
RAC875_c14926_589	1A	28623752	0.0187453	0.40625	192	0.151648	0.17702	0.949125	8.83677
JD_c30756_562	4B	46608609	0.0188641	0.263021	192	0.151648	0.176969	0.949125	-7.06871
BS00023522_51	4A	576568972	0.0190011	0.296875	192	0.151648	0.17691	0.949125	-8.02809
RFL_Contig5709_3005	3B	9780261	0.0193166	0.257812	192	0.151648	0.176776	0.949125	-7.07221
TA001911-0254-w	4B	16054922	0.0197306	0.3125	192	0.151648	0.176603	0.949125	-7.30913
RFL_Contig3916_275	2D	110937769	0.0199646	0.296875	192	0.151648	0.176507	0.949125	7.26604
BobWhite_c10539_201	2B	741856756	0.0201571	0.0546875	192	0.151648	0.176429	0.949125	-11.6465
RAC875_c5966_1854	3B	9937019	0.0205515	0.260417	192	0.151648	0.176272	0.949125	-7.01476
Kukri_s117946_404	3A	739734944	0.0206886	0.239583	192	0.151648	0.176218	0.949125	-6.50265
RFL_Contig3626_521	3B	1617415	0.0207722	0.143229	192	0.151648	0.176185	0.949125	5.52449
Excalibur_c49801_345	1D	476258829	0.0209477	0.361979	192	0.151648	0.176117	0.949125	-4.70628
BS00074353_51	5D	550925008	0.021127	0.364583	192	0.151648	0.176048	0.949125	-3.9543
Kukri_c43208_335	3D	175404753	0.0213295	0.322917	192	0.151648	0.17597	0.949125	7.2268
Excalibur_c34793_1260	5D	453807686	0.0214432	0.270833	192	0.151648	0.175927	0.949125	-7.38536
RAC875_c31791_559	7B	704671154	0.0214446	0.21875	192	0.151648	0.175927	0.949125	-7.2456
Kukri_c1620_779	7D	3858155	0.0215698	0.158854	192	0.151648	0.175879	0.949125	5.55408
RAC875_c26158_929	6D	460471881	0.0222707	0.0729167	192	0.151648	0.17562	0.949125	-9.01107
wsnp_Ex_c12875_20407926	3A	10305020	0.0223791	0.46875	192	0.151648	0.175581	0.949125	-5.77297
GENE-4923_506	7A	6497517	0.0226086	0.265625	192	0.151648	0.175499	0.949125	-7.17163
wsnp_Ex_rep_c67593_66232317	7B	701338598	0.0227706	0.223958	192	0.151648	0.175441	0.949125	-6.62738
Tdurum_contig62141_148	6A	33953580	0.0228298	0.213542	192	0.151648	0.17542	0.949125	-7.56536
wsnp_BQ167224A_Ta_2_1	6A	34981365	0.0228298	0.213542	192	0.151648	0.17542	0.949125	-7.56536
Kukri_c57756_370	6D	464949526	0.0230248	0.494792	192	0.151648	0.175351	0.949125	5.19425
BS00012140_51	5B	662455799	0.023594	0.216146	192	0.151648	0.175154	0.949125	6.66471
Kukri_c2343_272	2B	699108215	0.0250038	0.0833333	192	0.151648	0.174686	0.949125	9.13029
RFL_Contig5709_3312	7A	661962386	0.025027	0.260417	192	0.151648	0.174679	0.949125	-6.79735
RAC875_c36432_172	3B	16461823	0.0250628	0.132812	192	0.151648	0.174667	0.949125	-7.35339
IAAV9209	4D	407116615	0.0256801	0.221354	192	0.151648	0.174472	0.949125	6.98017
Tdurum_contig54776_1489	7D	1969155	0.0258373	0.0859375	192	0.151648	0.174422	0.949125	10.6343
wsnp_Ex_c5072_9006666	4A	742566319	0.0258373	0.0859375	192	0.151648	0.174422	0.949125	10.6343
RAC875_c23144_1560	4D	435006306	0.025966	0.304688	192	0.151648	0.174383	0.949125	-8.59262
wsnp_Ku_c5502_9765942	4B	535070618	0.025966	0.304688	192	0.151648	0.174383	0.949125	-8.59262
Excalibur_rep_c103232_355	6A	608117593	0.0260955	0.190104	192	0.151648	0.174343	0.949125	-6.50012
CAP12_rep_c3868_270	3B	986669	0.0263099	0.328125	192	0.151648	0.174277	0.949125	-6.71647
RAC875_c25839_225	6D	292066763	0.0268193	0.0833333	192	0.151648	0.174123	0.949125	7.53932
Kukri_c834_259	2B	698968658	0.0269792	0.0885417	192	0.151648	0.174075	0.949125	8.75248
wsnp_Ex_c18250_27065775	3D	122454568	0.0274257	0.302083	192	0.151648	0.173944	0.949125	6.8153
RAC875_c27704_420	4A	570469586	0.0276457	0.283854	192	0.151648	0.17388	0.949125	-7.28325
wsnp_JD_c13903_13781269	1A	480831247	0.0278308	0.278646	192	0.151648	0.173826	0.949125	8.42134
RAC875_c16281_195	3B	661827688	0.0285308	0.21875	192	0.151648	0.173627	0.949125	-7.33208
wsnp_Ex_c16127_24561453	5A	457436381	0.0286379	0.278646	192	0.151648	0.173597	0.949125	-6.81128
RAC875_c27781_591	6A	607958631	0.0289467	0.1875	192	0.151648	0.173512	0.949125	-6.43564
TA004624-0679	6A	35111086	0.0290086	0.291667	192	0.151648	0.173495	0.949125	7.31137
Tdurum_contig62141_496	6A	33953232	0.0290086	0.291667	192	0.151648	0.173495	0.949125	7.31137
BobWhite_c27364_296	6A	613988609	0.0292498	0.294271	192	0.151648	0.173429	0.949125	3.42799
wsnp_Ex_c7260_12463738	3D	160612953	0.0295249	0.320312	192	0.151648	0.173354	0.949125	6.70147
wsnp_Ex_c662_1301994	7A	2717893	0.0295885	0.15625	192	0.151648	0.173337	0.949125	-4.93365
Tdurum_contig12576_159	1B	577611241	0.0295888	0.239583	192	0.151648	0.173337	0.949125	7.69102
tplb0050j22_569	4B	39303108	0.0307961	0.21875	192	0.151648	0.173018	0.949125	7.49217
BobWhite_c20558_413	4A	737340062	0.0308414	0.388021	192	0.151648	0.173006	0.949125	-9.50758
Tdurum_contig12848_112	5D	544483062	0.0308982	0.421875	192	0.151648	0.172991	0.949125	8.56529
Excalibur_c2819_1773	2B	698964448	0.0312212	0.0859375	192	0.151648	0.172908	0.949125	8.6707
Excalibur_c32144_159	7A	36651041	0.031313	0.109375	192	0.151648	0.172885	0.949125	-7.49633
RAC875_c11156_164	7A	3415297	0.0313993	0.166667	192	0.151648	0.172863	0.949125	-4.64605
Kukri_c95270_1069	7B	517313664	0.0315163	0.177083	192	0.151648	0.172834	0.949125	-8.09735
BS00080756_51	7B	718148222	0.0317635	0.0859375	192	0.151648	0.172771	0.949125	-8.30115
Kukri_c4078_180	3B	555549863	0.0320605	0.195312	192	0.151648	0.172697	0.949125	6.7087
wsnp_Ex_c29623_38630871	3B	665258993	0.0321174	0.226562	192	0.151648	0.172683	0.949125	4.02027
Kukri_c22011_1447	1A	591089444	0.0323375	0.148438	192	0.151648	0.172629	0.949125	6.81962
Tdurum_contig10208_447	2D	275271	0.0325349	0.265625	192	0.151648	0.172581	0.949125	-6.45141
Tdurum_contig10208_452	2D	275266	0.0325349	0.265625	192	0.151648	0.172581	0.949125	-6.45141
BobWhite_c19433_329	2A	30866076	0.03259	0.114583	192	0.151648	0.172567	0.949125	-7.63903
Kukri_c5502_2513	4B	535070511	0.0327143	0.361979	192	0.151648	0.172537	0.949125	-4.365
Kukri_c49522_254	2D	67225649	0.0329186	0.25	192	0.151648	0.172488	0.949125	5.4738
wsnp_Ra_rep_c71290_69343893	3D	277548349	0.0329671	0.309896	192	0.151648	0.172476	0.949125	6.55519
RAC875_c1829_321	7D	58855367	0.0329909	0.320312	192	0.151648	0.17247	0.949125	-6.50369
Tdurum_contig28304_335	7D	586486153	0.0337139	0.25	192	0.151648	0.172298	0.949125	6.4369
JD_c3269_342	7B	566480080	0.0337994	0.307292	192	0.151648	0.172278	0.949125	7.61677
BobWhite_c11756_79	1D	486067767	0.033952	0.213542	192	0.151648	0.172242	0.949125	7.1196
Ra_c32003_420	7A	218244507	0.0340429	0.481771	192	0.151648	0.172221	0.949125	3.50071
wsnp_Ex_c26968_36188964	5A	680209898	0.0341308	0.1875	192	0.151648	0.172201	0.949125	-6.02311
Excalibur_rep_c113550_102	2A	676718082	0.0341823	0.315104	192	0.151648	0.172189	0.949125	-3.83035
Tdurum_contig31218_279	4A	743948884	0.0344324	0.15625	192	0.151648	0.172131	0.949125	-5.20809
BS00075368_51	5D	550945259	0.0345791	0.372396	192	0.151648	0.172097	0.949125	3.60834
BobWhite_c13845_195	6A	567933365	0.0346602	0.192708	192	0.151648	0.172079	0.949125	-7.4895
Excalibur_c25752_80	6D	424637433	0.0346602	0.192708	192	0.151648	0.172079	0.949125	-7.4895
GENE-4005_179	6D	424637433	0.0346602	0.192708	192	0.151648	0.172079	0.949125	-7.4895
IAAV5761	6A	567933456	0.0346602	0.192708	192	0.151648	0.172079	0.949125	-7.4895
wsnp_Ex_rep_c70951_69806211	6D	424639380	0.0346602	0.192708	192	0.151648	0.172079	0.949125	-7.4895
wsnp_Ku_c14219_22455933	6A	569120065	0.0346602	0.192708	192	0.151648	0.172079	0.949125	-7.4895
Excalibur_c1936_1072	1A	564749321	0.0347607	0.252604	192	0.151648	0.172056	0.949125	6.72936
BobWhite_c26212_208	1A	521279250	0.0348483	0.236979	192	0.151648	0.172036	0.949125	7.52551
Tdurum_contig32621_437	2A	69325470	0.0356665	0.348958	192	0.151648	0.171852	0.949125	5.78798
BobWhite_c17386_221	3B	388106332	0.0362848	0.3125	192	0.151648	0.171717	0.949125	6.48542
Excalibur_rep_c108293_345	4D	434979178	0.0366832	0.299479	192	0.151648	0.171631	0.949125	-8.02149
BS00082401_51	7B	705736422	0.0367596	0.471354	192	0.151648	0.171614	0.949125	-5.25612
BobWhite_c8890_279	7B	650130699	0.0369064	0.40625	192	0.151648	0.171583	0.949125	3.26815
wsnp_Ex_c22955_32173776	7B	650130699	0.0369064	0.40625	192	0.151648	0.171583	0.949125	3.26815
BS00022805_51	2B	745719282	0.037332	0.356771	192	0.151648	0.171492	0.949125	-3.50031
BS00029906_51	2D	14423589	0.0376516	0.0807292	192	0.151648	0.171425	0.949125	-8.0137
BS00014126_51	7A	23328723	0.0377067	0.390625	192	0.151648	0.171414	0.949125	6.75261
Excalibur_c5329_1335	5B	580686304	0.037902	0.307292	192	0.151648	0.171373	0.949125	6.45035
Kukri_c29170_680	2A	693293477	0.0383001	0.440104	192	0.151648	0.171291	0.949125	3.07943
wsnp_Ex_c7829_13320760	2A	693293477	0.0383001	0.440104	192	0.151648	0.171291	0.949125	3.07943
BS00067421_51	1A	480755651	0.0384259	0.447917	192	0.151648	0.171265	0.949125	4.02573
BS00064593_51	3B	810282037	0.0384364	0.276042	192	0.151648	0.171263	0.949125	-5.94294
GENE-3043_289	4A	576702847	0.039172	0.299479	192	0.151648	0.171113	0.949125	-7.08476
wsnp_Ex_c56425_58548596	7B	683513748	0.0392115	0.278646	192	0.151648	0.171106	0.949125	-5.93616
BS00021686_51	6B	174566651	0.0392738	0.226562	192	0.151648	0.171093	0.949125	-4.15035
Kukri_c25377_106	6B	174567929	0.0392738	0.226562	192	0.151648	0.171093	0.949125	-4.15035
wsnp_Ex_rep_c67292_65834396	5A	456608186	0.0393228	0.390625	192	0.151648	0.171083	0.949125	3.36033
BS00064893_51	6D	79091070	0.03949	0.195312	192	0.151648	0.17105	0.949125	6.58634
RAC875_c41938_471	7B	701339905	0.0397756	0.3125	192	0.151648	0.170993	0.949125	-6.74923
Ra_c1082_1100	4A	599892501	0.0399152	0.114583	192	0.151648	0.170966	0.949125	-5.56281
BS00091035_51	4B	547557054	0.0403393	0.369792	192	0.151648	0.170883	0.949125	-4.11509
BobWhite_c4502_252	3B	54752162	0.0406521	0.216146	192	0.151648	0.170822	0.949125	-6.12774
Kukri_c16608_791	1B	687795939	0.0407371	0.09375	192	0.151648	0.170806	0.949125	7.52632
RAC875_c25986_82	2A	87856940	0.0411733	0.375	192	0.151648	0.170722	0.949125	5.47823
RFL_Contig2961_1806	1D	493485468	0.041531	0.169271	192	0.151648	0.170655	0.949125	-6.10335
Excalibur_c2217_68	7B	593186334	0.042184	0.221354	192	0.151648	0.170532	0.949125	-8.29413
RAC875_c57219_632	6D	470627105	0.0422623	0.28125	192	0.151648	0.170518	0.949125	6.75596
tplb0038e08_924	6D	470683584	0.0422623	0.28125	192	0.151648	0.170518	0.949125	6.75596
Tdurum_contig45588_730	5B	662030433	0.0423271	0.223958	192	0.151648	0.170506	0.949125	5.91443
wsnp_BE443930B_Ta_2_2	1B	465700749	0.0433237	0.317708	192	0.151648	0.170324	0.949125	-6.29497
RAC875_c51781_771	3B	985371	0.0435057	0.171875	192	0.151648	0.170291	0.949125	-6.16812
RAC875_rep_c78007_349	7B	701339756	0.0436569	0.205729	192	0.151648	0.170264	0.949125	-6.10078
Kukri_c51296_438	7B	565911676	0.0436972	0.289062	192	0.151648	0.170257	0.949125	7.27526
Excalibur_c8161_1443	1D	486066869	0.0439583	0.101562	192	0.151648	0.17021	0.949125	6.90887
Tdurum_contig46583_2364	4A	738781135	0.044469	0.419271	192	0.151648	0.17012	0.949125	-7.09265
wsnp_JD_c33645_25575463	4B	535070724	0.0452252	0.1875	192	0.151648	0.169989	0.949125	7.91518
tplb0026o15_1634	4B	600655623	0.0458294	0.28125	192	0.151648	0.169885	0.949125	-6.7488
wsnp_Ex_c13623_21404172	4A	521069746	0.0460549	0.265625	192	0.151648	0.169847	0.949125	3.405
BS00066756_51	2A	31978731	0.0461109	0.434896	192	0.151648	0.169838	0.949125	9.30698
Excalibur_c4615_1610	6D	391924923	0.0462069	0.28125	192	0.151648	0.169821	0.949125	5.8357
wsnp_Ex_c22271_31463382	2B	700456923	0.0463031	0.263021	192	0.151648	0.169805	0.949125	3.67175
Kukri_c20480_121	1A	577841219	0.047233	0.244792	192	0.151648	0.16965	0.949125	-5.97665
RAC875_c53725_217	1A	577841655	0.047233	0.244792	192	0.151648	0.16965	0.949125	-5.97665
Excalibur_c20610_251	1B	94226841	0.0475454	0.463542	192	0.151648	0.169599	0.949125	10.5269
BS00075308_51	5A	457089720	0.0475488	0.442708	192	0.151648	0.169599	0.949125	3.11835
Kukri_rep_c69164_94	7B	53647855	0.0483901	0.270833	192	0.151648	0.169462	0.949125	-5.74645
Tdurum_contig49572_643	7B	53646858	0.0483901	0.270833	192	0.151648	0.169462	0.949125	-5.74645
wsnp_Ex_c8400_14157318	7B	701872166	0.0484217	0.283854	192	0.151648	0.169457	0.949125	-6.1647
RAC875_c3046_1764	5A	574751144	0.048502	0.484375	192	0.151648	0.169445	0.949125	-8.2171
wsnp_Ex_c27046_36265198	5A	574751144	0.048502	0.484375	192	0.151648	0.169445	0.949125	-8.2171
RAC875_c48445_317	7A	2718615	0.0489523	0.164062	192	0.151648	0.169373	0.949125	-4.44408
Kukri_rep_c105540_177	5B	357106634	0.0489695	0.247396	192	0.151648	0.16937	0.949125	-6.28163
wsnp_BE605194B_Ta_2_7	7B	657871694	0.0492128	0.25	192	0.151648	0.169332	0.949125	5.88757
BS00075870_51	7B	566476989	0.0492617	0.401042	192	0.151648	0.169324	0.949125	-3.62221
Kukri_c99107_143	7B	566476765	0.0492617	0.401042	192	0.151648	0.169324	0.949125	-3.62221
Ex_c13213_2517	2B	723333630	0.0493132	0.398438	192	0.151648	0.169316	0.949125	5.59925
wsnp_Ex_c9343_15514687	1A	577840967	0.0493496	0.481771	192	0.151648	0.16931	0.949125	2.96592
Kukri_c100592_82	7B	648106895	0.049504	0.315104	192	0.151648	0.169286	0.949125	5.71065
IAAV1931	4B	544598355	0.0495703	0.325521	192	0.151648	0.169276	0.949125	-7.5814
wsnp_Ku_c31283_41033384	4B	547557054	0.0495703	0.325521	192	0.151648	0.169276	0.949125	-7.5814
wsnp_Ku_rep_c68318_67259259	4B	544595673	0.0495703	0.325521	192	0.151648	0.169276	0.949125	-7.5814
BobWhite_c37803_125	5A	73833942	0.0499613	0.395833	192	0.151648	0.169215	0.949125	7.09739
FHB Severity (SEV)
SNP	Chr.	Position	P.value	MAF	Nobs	Rsquare.of.Model.without.SNP	Rsquare.of.Model.with.SNP	FDR_Adjusted_P-values	Effect
CAP7_c1576_371	3B	10708086	1.50086e-06	0.210938	192	0.250256	0.348799	0.00408309	-14.2072
Tdurum_contig80344_144	3B	10708086	1.50086e-06	0.210938	192	0.250256	0.348799	0.00408309	-14.2072
CAP12_rep_c3868_270	3B	986669	0.000207369	0.328125	192	0.250256	0.307371	0.376099	-10.3543
Kukri_rep_c96809_352	3D	7221663	0.000321911	0.309896	192	0.250256	0.303829	0.437879	-8.4016
Excalibur_c32144_159	7A	36651041	0.000550083	0.109375	192	0.250256	0.299551	0.585672	-10.787
RFL_Contig5709_3005	3B	9780261	0.000712406	0.257812	192	0.250256	0.297503	0.585672	-9.33678
GENE-1802_588	3D	448440344	0.000968764	0.213542	192	0.250256	0.295082	0.585672	-10.3487
wsnp_Ex_rep_c70809_69689636	3B	591456742	0.000968764	0.213542	192	0.250256	0.295082	0.585672	-10.3487
wsnp_RFL_Contig2073_1317762	3B	586732320	0.000968764	0.213542	192	0.250256	0.295082	0.585672	-10.3487
RFL_Contig5709_3312	7A	661962386	0.0012368	0.260417	192	0.250256	0.293169	0.672942	-8.91664
Tdurum_contig11192_373	3B	5674397	0.00146614	0.104167	192	0.250256	0.291843	0.675293	9.90001
tplb0060b03_1008	7B	742464077	0.00157802	0.252604	192	0.250256	0.291271	0.675293	-6.76411
wsnp_Ex_c2474_4619730	5A	457521376	0.00161346	0.216146	192	0.250256	0.291099	0.675293	8.83079
BS00009808_51	1A	530232680	0.00176258	0.273438	192	0.250256	0.290413	0.685012	-9.91131
Kukri_c38676_278	7B	593411838	0.00194595	0.205729	192	0.250256	0.289647	0.705859	-10.7501
wsnp_Ex_rep_c67107_65584404	3B	6680894	0.00217815	0.119792	192	0.250256	0.288777	0.708177	-6.86159
Kukri_c11944_436	3A	743187494	0.00221265	0.341146	192	0.250256	0.288656	0.708177	-10.5539
BS00075308_51	5A	457089720	0.00251318	0.442708	192	0.250256	0.287676	0.739312	4.49861
Kukri_c31733_290	3D	323719187	0.00267335	0.226562	192	0.250256	0.287202	0.739312	-8.25497
Excalibur_rep_c109599_89	3D	7222087	0.00302462	0.294271	192	0.250256	0.286256	0.739312	-7.50647
wsnp_BE495143A_Ta_2_1	6A	580198260	0.0033026	0.296875	192	0.250256	0.285585	0.739312	-7.26241
Kukri_c38676_251	7A	634917737	0.00346996	0.25	192	0.250256	0.285208	0.739312	10.0847
BS00032622_51	4A	703340842	0.00348172	0.263021	192	0.250256	0.285182	0.739312	-7.99465
GENE-1851_76	3D	8973187	0.00350101	0.190104	192	0.250256	0.28514	0.739312	7.26054
Tdurum_contig42234_4440	3A	490930024	0.00376361	0.1875	192	0.250256	0.284589	0.739312	9.05522
wsnp_Ex_c16127_24561453	5A	457436381	0.0039718	0.278646	192	0.250256	0.28418	0.739312	-8.43709
Excalibur_c112658_300	5A	457521035	0.00402562	0.286458	192	0.250256	0.284078	0.739312	-8.33266
RFL_Contig5137_917	5A	457076823	0.00402562	0.286458	192	0.250256	0.284078	0.739312	-8.33266
Excalibur_c2217_68	7B	593186334	0.00407943	0.221354	192	0.250256	0.283977	0.739312	-11.112
wsnp_JD_c12604_12812295	3D	170537136	0.00417966	0.289062	192	0.250256	0.283793	0.739312	7.89747
wsnp_BE495143A_Ta_2_2	6A	580198824	0.00421222	0.299479	192	0.250256	0.283735	0.739312	6.93106
Excalibur_c33923_592	5A	568157020	0.00442923	0.257812	192	0.250256	0.283354	0.753108	-7.24761
GENE-1617_131	3D	456632768	0.00493202	0.143229	192	0.250256	0.282541	0.808057	-8.98131
Tdurum_contig43961_607	4A	705508194	0.0054504	0.268229	192	0.250256	0.281788	0.808057	-7.70164
Kukri_c95270_1069	7B	517313664	0.00568476	0.177083	192	0.250256	0.281472	0.808057	-9.89776
IACX18883	1D	365536293	0.00580823	0.213542	192	0.250256	0.28131	0.808057	-9.37677
wsnp_Ex_c4310_7770452	1A	464250075	0.00580823	0.213542	192	0.250256	0.28131	0.808057	-9.37677
wsnp_Ra_c32175_41221223	1A	464793031	0.00580823	0.213542	192	0.250256	0.28131	0.808057	-9.37677
BobWhite_c3902_175	3B	7604686	0.00583559	0.388021	192	0.250256	0.281275	0.808057	-8.12015
Tdurum_contig17050_547	7A	30140478	0.00599972	0.304688	192	0.250256	0.281067	0.808057	-8.46596
wsnp_Ex_c3227_5948436	3B	479900450	0.00647134	0.190104	192	0.250256	0.2805	0.808057	8.44704
CAP8_c1024_448	6A	37701558	0.00651422	0.1875	192	0.250256	0.28045	0.808057	-7.26562
RAC875_c32053_291	6A	37057170	0.00651422	0.1875	192	0.250256	0.28045	0.808057	-7.26562
Excalibur_c7370_179	1A	531051927	0.0066984	0.328125	192	0.250256	0.280242	0.808057	-5.11973
wsnp_Ra_c15564_23999084	1A	531051927	0.0066984	0.328125	192	0.250256	0.280242	0.808057	-5.11973
BS00033641_51	6B	26650949	0.00683158	0.4375	192	0.250256	0.280095	0.808057	-3.77675
BS00105741_51	3B	9092628	0.00711916	0.158854	192	0.250256	0.279787	0.808488	-4.4902
tplb0055m05_1805	7B	602940428	0.0071324	0.226562	192	0.250256	0.279773	0.808488	-7.93724
wsnp_RFL_Contig2136_1423367	7B	670278986	0.00762713	0.3125	192	0.250256	0.279273	0.815697	-7.50031
wsnp_Ex_rep_c78526_74641162	3D	159425959	0.00813018	0.416667	192	0.250256	0.278798	0.815697	-3.59375
RAC875_c5966_1854	3B	9937019	0.00871599	0.260417	192	0.250256	0.278281	0.815697	-7.20764
Excalibur_c77101_90	3B	480569927	0.00906957	0.364583	192	0.250256	0.277986	0.815697	-4.27211
IACX11401	3B	480424237	0.00906957	0.364583	192	0.250256	0.277986	0.815697	-4.27211
wsnp_Ra_c38981_46788555	3B	480341720	0.00906957	0.364583	192	0.250256	0.277986	0.815697	-4.27211
RFL_Contig1999_3064	3D	6753496	0.00918538	0.403646	192	0.250256	0.277892	0.815697	-8.07133
GENE-2117_311	3D	261737431	0.00929659	0.434896	192	0.250256	0.277803	0.815697	12.2976
Kukri_c47648_531	3B	630307148	0.00932092	0.263021	192	0.250256	0.277784	0.815697	8.72416
RAC875_c4745_673	3B	630307373	0.00932092	0.263021	192	0.250256	0.277784	0.815697	8.72416
Tdurum_contig82214_79	3D	473830046	0.00932092	0.263021	192	0.250256	0.277784	0.815697	8.72416
BS00085711_51	5A	657057643	0.00935393	0.278646	192	0.250256	0.277758	0.815697	-7.44543
wsnp_Ex_c23968_33209660	5A	657057643	0.00935393	0.278646	192	0.250256	0.277758	0.815697	-7.44543
TA006298-0500	4B	379418821	0.00940392	0.411458	192	0.250256	0.277718	0.815697	9.80023
Kukri_c4143_869	7D	550102139	0.00944476	0.263021	192	0.250256	0.277686	0.815697	-9.12865
RAC875_c55872_149	5A	657047639	0.0103715	0.455729	192	0.250256	0.276995	0.843882	3.77907
wsnp_Ex_c16295_24772702	5A	657062029	0.0103715	0.455729	192	0.250256	0.276995	0.843882	3.77907
wsnp_Ex_c16295_24772663	5A	657061990	0.0103715	0.455729	192	0.250256	0.276995	0.843882	-3.77907
BS00041764_51	3D	328391	0.0105736	0.252604	192	0.250256	0.276853	0.843882	5.8593
wsnp_Ex_c54655_57455110	5A	656936217	0.0106208	0.231771	192	0.250256	0.27682	0.843882	7.38028
IACX1302	7B	602939632	0.0107017	0.283854	192	0.250256	0.276764	0.843882	7.45418
BS00067028_51	5B	70441149	0.0111165	0.265625	192	0.250256	0.276484	0.856685	-9.1677
Kukri_c45015_145	2A	117180877	0.0112889	0.0885417	192	0.250256	0.276371	0.856685	-8.70246
wsnp_BG313770B_Ta_1_1	4A	699901227	0.011482	0.372396	192	0.250256	0.276247	0.856685	-3.77114
Tdurum_contig10210_425	5D	450659034	0.0116079	0.216146	192	0.250256	0.276167	0.856685	6.80181
BS00084703_51	4A	705508465	0.0116513	0.429688	192	0.250256	0.276139	0.856685	3.76741
Tdurum_contig79629_538	3B	10956668	0.0121111	0.192708	192	0.250256	0.275855	0.878618	6.14936
Excalibur_c63859_401	3B	812337770	0.0124284	0.4375	192	0.250256	0.275666	0.889775	9.53788
BobWhite_c46007_582	1A	512656031	0.0125927	0.213542	192	0.250256	0.27557	0.889831	7.96357
wsnp_Ku_rep_c72013_71735741	6B	640973852	0.0131125	0.221354	192	0.250256	0.275274	0.896226	-9.38527
RAC875_rep_c90952_205	6A	563131011	0.0131774	0.21875	192	0.250256	0.275238	0.896226	-8.38807
wsnp_Ex_rep_c67801_66492414	6A	563131011	0.0131774	0.21875	192	0.250256	0.275238	0.896226	-8.38807
wsnp_BG263358A_Ta_2_1	1D	433252741	0.0134749	0.278646	192	0.250256	0.275075	0.905147	8.13524
RFL_Contig3005_899	7D	633255479	0.0141154	0.190104	192	0.250256	0.274736	0.919606	-7.08691
wsnp_Ex_rep_c67292_65834396	5A	456608186	0.014311	0.390625	192	0.250256	0.274635	0.919606	3.74802
RAC875_c24101_284	7B	630662592	0.0143315	0.203125	192	0.250256	0.274625	0.919606	7.28664
BobWhite_c10539_201	2B	741856756	0.0144159	0.0546875	192	0.250256	0.274582	0.919606	-11.4935
BS00092488_51	3B	49861427	0.0148679	0.322917	192	0.250256	0.274358	0.919606	-6.67133
Kukri_c8570_444	7B	602075445	0.0158066	0.247396	192	0.250256	0.273913	0.919606	8.32321
tplb0039c07_334	7D	548766220	0.0158066	0.247396	192	0.250256	0.273913	0.919606	8.32321
BS00087437_51	1A	113860349	0.0159248	0.320312	192	0.250256	0.273859	0.919606	7.25774
wsnp_Ex_c29623_38630871	3B	665258993	0.0159572	0.226562	192	0.250256	0.273844	0.919606	4.30773
BS00001400_51	3A	1308324	0.0160302	0.273438	192	0.250256	0.273811	0.919606	5.35997
wsnp_CAP11_c923_558715	5A	657181133	0.0160477	0.234375	192	0.250256	0.273803	0.919606	6.96276
wsnp_Ex_c23968_33209733	5A	657057570	0.0160477	0.234375	192	0.250256	0.273803	0.919606	6.96276
wsnp_Ex_c23968_33210344	5A	657053068	0.0160477	0.234375	192	0.250256	0.273803	0.919606	6.96276
D_contig76625_350	7D	30284799	0.0160563	0.317708	192	0.250256	0.273799	0.919606	-7.10443
BobWhite_c5961_849	7B	592625509	0.0166819	0.265625	192	0.250256	0.273522	0.923176	-8.4381
Kukri_c42653_179	7B	603587155	0.0166819	0.265625	192	0.250256	0.273522	0.923176	-8.4381
wsnp_BF482403B_Ta_1_1	7B	592362607	0.0166819	0.265625	192	0.250256	0.273522	0.923176	-8.4381
Excalibur_c42110_66	2A	744283441	0.0171048	0.190104	192	0.250256	0.273341	0.923176	-5.49483
RAC875_c36432_172	3B	16461823	0.0171988	0.132812	192	0.250256	0.273301	0.923176	-7.0991
GENE-4795_75	3B	561544344	0.0179158	0.200521	192	0.250256	0.273006	0.923176	-6.63089
Ku_c22692_1021	3D	167770732	0.0179186	0.315104	192	0.250256	0.273005	0.923176	6.87347
RAC875_c51781_771	3B	985371	0.018162	0.171875	192	0.250256	0.272908	0.923176	-6.55362
wsnp_Ex_rep_c104986_89538820	5B	70270151	0.0184085	0.263021	192	0.250256	0.27281	0.923176	-8.70191
BobWhite_c17191_297	3D	458624315	0.0186136	0.234375	192	0.250256	0.27273	0.923176	-7.44689
wsnp_BE499016B_Ta_2_1	3B	661016320	0.0187642	0.239583	192	0.250256	0.272672	0.923176	8.07391
RAC875_c26158_929	6D	460471881	0.0188517	0.0729167	192	0.250256	0.272639	0.923176	-8.54009
Kukri_c42078_708	6A	22696054	0.0192161	0.151042	192	0.250256	0.272501	0.923176	6.71678
BobWhite_c32864_250	3B	604774016	0.0192797	0.117188	192	0.250256	0.272477	0.923176	-7.30301
Kukri_rep_c107323_210	3B	605022387	0.0192797	0.117188	192	0.250256	0.272477	0.923176	-7.30301
tplb0039c07_537	7B	592188099	0.0193507	0.25	192	0.250256	0.272451	0.923176	-7.54597
BobWhite_c39364_231	7B	54788606	0.0193972	0.210938	192	0.250256	0.272433	0.923176	-6.02466
BobWhite_c4481_96	7B	58249132	0.0193972	0.210938	192	0.250256	0.272433	0.923176	-6.02466
wsnp_Ex_c3501_6408181	7B	58249132	0.0193972	0.210938	192	0.250256	0.272433	0.923176	-6.02466
RAC875_c53353_78	3B	9934273	0.0196307	0.205729	192	0.250256	0.272347	0.923176	6.63623
BS00022429_51	1B	8559748	0.0199624	0.424479	192	0.250256	0.272227	0.923176	-3.67789
Excalibur_rep_c68565_1411	7B	593639683	0.0201564	0.375	192	0.250256	0.272157	0.923176	7.38094
Kukri_c1620_779	7D	3858155	0.0204283	0.158854	192	0.250256	0.272061	0.923176	5.28442
Kukri_c78348_266	6A	581734854	0.0204971	0.208333	192	0.250256	0.272037	0.923176	-6.68557
Tdurum_contig43078_437	5B	604023029	0.0206092	0.171875	192	0.250256	0.271998	0.923176	-3.98924
BobWhite_c5649_344	7A	21262948	0.0208319	0.138021	192	0.250256	0.271921	0.923176	6.43905
Tdurum_contig31218_279	4A	743948884	0.0212252	0.15625	192	0.250256	0.271787	0.923176	-5.37152
Excalibur_c16842_743	3B	480569151	0.0214197	0.325521	192	0.250256	0.271721	0.923176	-7.37486
Excalibur_c33550_75	3D	369798801	0.0214197	0.325521	192	0.250256	0.271721	0.923176	-7.37486
Excalibur_rep_c100805_157	3B	479577996	0.0214197	0.325521	192	0.250256	0.271721	0.923176	-7.37486
IAAV1291	3B	475830091	0.0214197	0.325521	192	0.250256	0.271721	0.923176	-7.37486
wsnp_Ku_c14252_22506286	5B	68846530	0.0215892	0.239583	192	0.250256	0.271665	0.923176	-8.57562
Kukri_c40735_318	7A	683486210	0.0217237	0.200521	192	0.250256	0.27162	0.923176	6.38304
Excalibur_c5938_301	7B	740039919	0.0218875	0.320312	192	0.250256	0.271567	0.923176	7.31115
tplb0026f23_1134	7B	739443366	0.0225319	0.190104	192	0.250256	0.271359	0.943047	-7.31021
Tdurum_contig82214_152	3B	630306591	0.0227969	0.260417	192	0.250256	0.271276	0.946357	7.65636
RAC875_c99618_116	5B	403855748	0.0229589	0.1875	192	0.250256	0.271225	0.946357	-7.10452
BS00063208_51	7B	637618402	0.0234786	0.408854	192	0.250256	0.271065	0.960504	3.32756
BobWhite_c62702_587	3B	49749151	0.0240399	0.325521	192	0.250256	0.270897	0.969565	-6.00475
Excalibur_c12037_1241	6B	26625808	0.024156	0.205729	192	0.250256	0.270862	0.969565	-6.48987
GENE-5000_874	7B	41525879	0.0243973	0.380208	192	0.250256	0.270792	0.969565	-5.8125
BS00014126_51	7A	23328723	0.0245812	0.390625	192	0.250256	0.270738	0.969565	6.62916
BS00021688_51	5A	698003176	0.0245911	0.140625	192	0.250256	0.270735	0.969565	-4.80364
wsnp_Ex_c3501_6407678	7B	58250485	0.0255155	0.208333	192	0.250256	0.270473	0.973022	-5.8042
Tdurum_contig32621_437	2A	69325470	0.0256852	0.348958	192	0.250256	0.270426	0.973022	5.6918
wsnp_Ex_c12875_20407926	3A	10305020	0.0257772	0.46875	192	0.250256	0.2704	0.973022	-5.10862
Excalibur_c5329_1335	5B	580686304	0.0257842	0.307292	192	0.250256	0.270398	0.973022	6.37769
BS00090945_51	3B	465502688	0.0257911	0.1875	192	0.250256	0.270396	0.973022	6.67899
Ra_c662_521	4A	735503308	0.0258232	0.463542	192	0.250256	0.270388	0.973022	5.6897
Tdurum_contig44013_164	3B	602356108	0.0260944	0.122396	192	0.250256	0.270313	0.973022	-7.0572
RAC875_c34939_467	7B	741576998	0.0261094	0.372396	192	0.250256	0.270309	0.973022	3.65574
BS00000615_51	5D	354269559	0.0263267	0.179688	192	0.250256	0.270251	0.974444	6.49268
BobWhite_c17731_247	4A	689849604	0.0267079	0.307292	192	0.250256	0.270149	0.977956	-7.08859
RAC875_c30547_72	7B	511928350	0.0275218	0.197917	192	0.250256	0.269936	0.977956	-9.23779
RAC875_c35489_303	7B	512750989	0.0275218	0.197917	192	0.250256	0.269936	0.977956	-9.23779
Tdurum_contig51208_147	7B	512750296	0.0275218	0.197917	192	0.250256	0.269936	0.977956	-9.23779
RAC875_c21598_248	1B	159388580	0.0275477	0.424479	192	0.250256	0.269929	0.977956	3.4655
Tdurum_contig54776_1489	7D	1969155	0.0280249	0.0859375	192	0.250256	0.269808	0.977956	9.90116
wsnp_Ex_c5072_9006666	4A	742566319	0.0280249	0.0859375	192	0.250256	0.269808	0.977956	9.90116
Ra_c6930_1753	5A	519951786	0.0283127	0.239583	192	0.250256	0.269735	0.977956	-6.27524
RAC875_c34968_514	5B	711581811	0.0283584	0.244792	192	0.250256	0.269724	0.977956	-6.56408
BobWhite_c11918_807	7D	2330129	0.0283826	0.408854	192	0.250256	0.269718	0.977956	-9.10034
Ku_c12688_352	1A	531644393	0.0285196	0.28125	192	0.250256	0.269684	0.977956	6.97205
RFL_Contig3005_1190	7D	633255185	0.028974	0.195312	192	0.250256	0.269572	0.977956	6.67586
Tdurum_contig93156_239	4A	707040421	0.0294545	0.177083	192	0.250256	0.269456	0.977956	4.75103
RAC875_rep_c91134_949	2D	552194567	0.0298041	0.442708	192	0.250256	0.269373	0.977956	9.40179
Tdurum_contig12571_660	6B	694166235	0.0299176	0.486979	192	0.250256	0.269346	0.977956	5.78001
tplb0042o10_1533	3D	29168122	0.0300111	0.372396	192	0.250256	0.269324	0.977956	3.05719
Excalibur_c5938_1867	7B	740038353	0.0301967	0.315104	192	0.250256	0.269281	0.977956	6.91353
RAC875_rep_c115365_100	3B	455678588	0.0302963	0.192708	192	0.250256	0.269257	0.977956	6.84743
Kukri_c15912_860	7B	673961480	0.0307565	0.294271	192	0.250256	0.269151	0.977956	6.267
Kukri_rep_c71114_838	5B	70270151	0.0308591	0.260417	192	0.250256	0.269128	0.977956	-7.92697
BS00073381_51	2A	32153232	0.031028	0.0833333	192	0.250256	0.269089	0.977956	-7.54734
RFL_Contig2765_1148	6D	458761045	0.0316547	0.302083	192	0.250256	0.268949	0.977956	4.65297
Kukri_c48194_641	4A	710744470	0.0318116	0.263021	192	0.250256	0.268914	0.977956	-5.86289
BS00065487_51	1B	8559397	0.0321746	0.440104	192	0.250256	0.268834	0.977956	3.45771
wsnp_Ex_c6400_11123059	2D	62957090	0.0322707	0.229167	192	0.250256	0.268813	0.977956	5.5962
Kukri_c27309_590	2D	31806260	0.0323115	0.138021	192	0.250256	0.268804	0.977956	5.93289
BS00105995_51	3B	484872339	0.0326602	0.132812	192	0.250256	0.268729	0.977956	4.69308
IACX5800	2A	743096726	0.0329006	0.226562	192	0.250256	0.268678	0.977956	5.95996
BS00110435_51	1B	636725907	0.0329842	0.0755208	192	0.250256	0.26866	0.977956	-4.82643
wsnp_Ex_c56425_58548596	7B	683513748	0.0332542	0.278646	192	0.250256	0.268603	0.977956	-5.6917
Ra_c1117_1399	3B	664888718	0.0334489	0.101562	192	0.250256	0.268562	0.977956	-7.29444
wsnp_Ra_rep_c106119_89961852	2B	28366739	0.0338702	0.0520833	192	0.250256	0.268474	0.977956	-9.25032
RFL_Contig196_518	6B	692571179	0.0345755	0.223958	192	0.250256	0.26833	0.977956	-5.85188
CAP8_rep_c3680_203	7B	512354151	0.0347802	0.388021	192	0.250256	0.268288	0.977956	4.6096
Excalibur_c4556_113	7B	513650612	0.0347802	0.388021	192	0.250256	0.268288	0.977956	4.6096
RAC875_rep_c70325_264	7B	511064940	0.0347802	0.388021	192	0.250256	0.268288	0.977956	4.6096
Tdurum_contig44138_1546	7B	513650612	0.0347802	0.388021	192	0.250256	0.268288	0.977956	4.6096
Tdurum_contig76013_766	7B	514514272	0.0347802	0.388021	192	0.250256	0.268288	0.977956	4.6096
Excalibur_rep_c107277_109	3B	455676873	0.0351497	0.200521	192	0.250256	0.268215	0.977956	6.46963
Kukri_c15912_812	7B	673961432	0.0353504	0.294271	192	0.250256	0.268175	0.977956	6.04467
Ex_c28329_716	4B	427505377	0.0356158	0.252604	192	0.250256	0.268122	0.977956	-5.90087
Excalibur_c8131_385	4A	119088047	0.0356158	0.252604	192	0.250256	0.268122	0.977956	-5.90087
IAAV4437	4B	427809296	0.0356158	0.252604	192	0.250256	0.268122	0.977956	-5.90087
IAAV7491	4B	427505377	0.0356158	0.252604	192	0.250256	0.268122	0.977956	-5.90087
Kukri_c21270_1870	4B	427511902	0.0356158	0.252604	192	0.250256	0.268122	0.977956	-5.90087
Kukri_c65146_460	4B	427505127	0.0356158	0.252604	192	0.250256	0.268122	0.977956	-5.90087
RAC875_c15835_454	4B	427809296	0.0356158	0.252604	192	0.250256	0.268122	0.977956	-5.90087
wsnp_Ex_c965_1845447	6A	581747308	0.0357939	0.226562	192	0.250256	0.268088	0.977956	-6.05212
RAC875_c8100_163	5D	560503313	0.035925	0.0755208	192	0.250256	0.268062	0.977956	6.79068
IAAV2880	4B	427494423	0.0365996	0.489583	192	0.250256	0.267932	0.977956	-3.05446
RAC875_c34515_86	4A	623951116	0.036689	0.229167	192	0.250256	0.267915	0.977956	-5.72199
Excalibur_c46601_265	7A	22935483	0.0367737	0.380208	192	0.250256	0.267899	0.977956	-6.90054
RAC875_rep_c70325_76	7B	511064752	0.037406	0.3125	192	0.250256	0.26778	0.977956	8.63626
BobWhite_c11549_468	7D	571196430	0.0374482	0.307292	192	0.250256	0.267772	0.977956	-6.36819
Excalibur_c7895_385	7D	570665966	0.0374482	0.307292	192	0.250256	0.267772	0.977956	-6.36819
IAAV738	3B	467048012	0.0380042	0.369792	192	0.250256	0.26767	0.977956	-6.34962
BS00026471_51	3B	18873524	0.0382362	0.445312	192	0.250256	0.267628	0.977956	-3.30745
CAP7_c1403_70	5B	77714716	0.0382559	0.278646	192	0.250256	0.267624	0.977956	-7.24658
IAAV2194	5A	69846902	0.0382559	0.278646	192	0.250256	0.267624	0.977956	-7.24658
RAC875_c5518_1401	5D	74464537	0.0382559	0.278646	192	0.250256	0.267624	0.977956	-7.24658
RFL_Contig2368_1958	5B	77716002	0.0382559	0.278646	192	0.250256	0.267624	0.977956	-7.24658
BobWhite_c1656_186	4B	7037407	0.0383709	0.302083	192	0.250256	0.267603	0.977956	-5.62747
RAC875_c12733_398	7D	634695633	0.0385599	0.182292	192	0.250256	0.267569	0.977956	-6.68821
BobWhite_c8454_782	7D	16154786	0.038649	0.4375	192	0.250256	0.267553	0.977956	7.32553
BS00093816_51	3B	602356018	0.0399338	0.268229	192	0.250256	0.267326	0.977956	6.73561
Tdurum_contig44013_74	3B	602356018	0.0399338	0.268229	192	0.250256	0.267326	0.977956	6.73561
BS00092275_51	2B	158624761	0.0401447	0.278646	192	0.250256	0.267289	0.977956	5.33285
wsnp_Ex_c16144_24583060	2B	29037523	0.0403309	0.273438	192	0.250256	0.267257	0.977956	4.96043
Kukri_c17082_378	3B	2487619	0.0404751	0.210938	192	0.250256	0.267232	0.977956	-5.20368
RAC875_rep_c70325_345	7B	511065021	0.0404829	0.195312	192	0.250256	0.267231	0.977956	-8.78448
Tdurum_contig46922_814	7B	512757695	0.0404829	0.195312	192	0.250256	0.267231	0.977956	-8.78448
Tdurum_contig63792_549	7B	512744874	0.0404829	0.195312	192	0.250256	0.267231	0.977956	-8.78448
wsnp_Ex_c21854_31021668	7B	154769961	0.040501	0.460938	192	0.250256	0.267228	0.977956	4.85868
BS00022813_51	2A	741371853	0.0406207	0.40625	192	0.250256	0.267207	0.977956	2.99491
tplb0026o20_691	6A	606964649	0.0406755	0.135417	192	0.250256	0.267198	0.977956	-6.38499
BobWhite_c17386_221	3B	388106332	0.0411138	0.3125	192	0.250256	0.267124	0.977956	5.87325
wsnp_Ex_c15378_23638822	6A	49193247	0.0413508	0.255208	192	0.250256	0.267084	0.977956	-5.29447
wsnp_Ex_c16615_25147492	3A	487436662	0.0413723	0.325521	192	0.250256	0.26708	0.977956	-6.92857
Ku_c66734_472	2B	640691822	0.0417634	0.257812	192	0.250256	0.267015	0.977956	-6.02668
RAC875_rep_c117959_132	3D	427809978	0.0423558	0.223958	192	0.250256	0.266918	0.977956	-5.75441
Excalibur_c27950_459	7D	53989564	0.0423698	0.0885417	192	0.250256	0.266915	0.977956	-6.49932
Kukri_rep_c114274_112	3B	622400094	0.0423936	0.239583	192	0.250256	0.266912	0.977956	-6.56045
IAAV3960	4A	700422179	0.0425377	0.276042	192	0.250256	0.266888	0.977956	5.75605
Kukri_c6944_1636	2A	740847864	0.0428491	0.304688	192	0.250256	0.266838	0.977956	-5.72799
wsnp_Ex_c5740_10081171	2A	740847864	0.0428491	0.304688	192	0.250256	0.266838	0.977956	-5.72799
wsnp_JD_c10969_11530496	6A	520875491	0.0431983	0.289062	192	0.250256	0.266782	0.977956	-5.89147
BS00010204_51	3A	477708738	0.0438569	0.229167	192	0.250256	0.266677	0.977956	-5.63194
BS00062808_51	3B	463114882	0.0438569	0.229167	192	0.250256	0.266677	0.977956	-5.63194
BS00109935_51	3A	477592042	0.0438569	0.229167	192	0.250256	0.266677	0.977956	-5.63194
Excalibur_rep_c108023_321	6B	26626556	0.0440664	0.395833	192	0.250256	0.266644	0.977956	-3.04951
wsnp_Ra_rep_c71290_69343893	3D	277548349	0.0445512	0.309896	192	0.250256	0.266569	0.977956	5.72627
GENE-0638_732	2D	593274763	0.0447218	0.419271	192	0.250256	0.266542	0.977956	-7.47783
D_GBB4FNX02ILZW2_114	7D	570825150	0.0448595	0.403646	192	0.250256	0.266521	0.977956	3.16341
wsnp_Ex_c7260_12463738	3D	160612953	0.0448597	0.320312	192	0.250256	0.266521	0.977956	5.67128
RAC875_rep_c91630_132	5B	622555946	0.0449722	0.252604	192	0.250256	0.266504	0.977956	-5.10334
RAC875_c67063_703	7A	112265416	0.0452592	0.234375	192	0.250256	0.26646	0.977956	-5.89302
RAC875_c67063_984	7A	112265789	0.0452592	0.234375	192	0.250256	0.26646	0.977956	-5.89302
BobWhite_rep_c55336_265	5D	72901262	0.0456695	0.260417	192	0.250256	0.266398	0.977956	-7.11863
wsnp_BE637971D_Ta_2_3	1D	7948599	0.0460786	0.182292	192	0.250256	0.266337	0.977956	5.30485
Kukri_rep_c71747_150	3A	747626737	0.046208	0.333333	192	0.250256	0.266317	0.977956	-6.91493
wsnp_JD_c11273_11770307	3A	487439334	0.0463981	0.320312	192	0.250256	0.266289	0.977956	-6.66951
BobWhite_c43557_103	7B	741577105	0.047235	0.317708	192	0.250256	0.266166	0.977956	6.35183
Excalibur_c5938_994	7B	740039226	0.047235	0.317708	192	0.250256	0.266166	0.977956	6.35183
Kukri_c45404_121	7B	734267692	0.047235	0.317708	192	0.250256	0.266166	0.977956	6.35183
RFL_Contig3607_648	7D	634096012	0.047235	0.317708	192	0.250256	0.266166	0.977956	6.35183
Excalibur_rep_c94717_959	3B	455677696	0.0475483	0.195312	192	0.250256	0.266121	0.977956	6.18798
RFL_Contig2538_533	3B	455679375	0.0475483	0.195312	192	0.250256	0.266121	0.977956	6.18798
tplb0059m03_1516	3B	7372721	0.048295	0.114583	192	0.250256	0.266014	0.977956	5.8565
IAAV6100	1D	485557800	0.0485538	0.210938	192	0.250256	0.265977	0.977956	-5.60676
wsnp_Ex_c36911_44767554	1A	582867888	0.0485538	0.210938	192	0.250256	0.265977	0.977956	-5.60676
wsnp_Ex_rep_c103474_88421290	1D	485557800	0.0485538	0.210938	192	0.250256	0.265977	0.977956	-5.60676
RAC875_c8690_446	5A	519885350	0.0489595	0.106771	192	0.250256	0.26592	0.977956	4.0955
wsnp_Ex_c1138_2185522	5A	571155101	0.049193	0.286458	192	0.250256	0.265887	0.977956	5.7047
wsnp_RFL_Contig1168_230552	5D	445314248	0.0492051	0.278646	192	0.250256	0.265886	0.977956	-5.69018
CAP12_c5744_162	1B	632010532	0.0495602	0.130208	192	0.250256	0.265837	0.977956	-5.74799
Excalibur_c83961_243	2D	95529237	0.0499823	0.197917	192	0.250256	0.265778	0.977956	-6.5857
wsnp_Ex_c22089_31270950	6A	64316176	0.0499934	0.190104	192	0.250256	0.265777	0.977956	-6.24601
FHB Index (IND)
SNP	Chr.	Position	P.value	MAF	Nobs	Rsquare.of.Model.without.SNP	Rsquare.of.Model.with.SNP	FDR_Adjusted_P-values	Effect
CAP7_c1576_371	3B	10708086	1.09884e-06	0.210938	192	0.211081	0.317634	0.00298938	-14.4481
Tdurum_contig80344_144	3B	10708086	1.09884e-06	0.210938	192	0.211081	0.317634	0.00298938	-14.4481
Excalibur_rep_c109599_89	3D	7222087	6.00448e-05	0.294271	192	0.211081	0.281837	0.0902586	-10.2884
wsnp_RFL_Contig2136_1423367	7B	670278986	6.63545e-05	0.3125	192	0.211081	0.28097	0.0902586	-11.3749
Kukri_rep_c96809_352	3D	7221663	0.000255452	0.309896	192	0.211081	0.269409	0.277983	-8.57051
Kukri_c11944_436	3A	743187494	0.000409116	0.341146	192	0.211081	0.265433	0.300102	-12.2846
Kukri_c40735_318	7A	683486210	0.000434238	0.200521	192	0.211081	0.264932	0.300102	9.90612
RFL_Contig570_515	5B	477675468	0.0004964	0.492188	192	0.211081	0.263811	0.300102	7.10056
Tdurum_contig68343_339	5B	477498906	0.0004964	0.492188	192	0.211081	0.263811	0.300102	7.10056
wsnp_BG263358A_Ta_2_1	1D	433252741	0.000661909	0.278646	192	0.211081	0.261408	0.360145	11.3292
Kukri_c12562_453	5D	397622479	0.000744892	0.260417	192	0.211081	0.260426	0.368451	-13.0734
CAP12_rep_c3868_270	3B	986669	0.0010158	0.328125	192	0.211081	0.257857	0.442168	-9.16101
Kukri_c4866_552	5D	397623061	0.00121899	0.257812	192	0.211081	0.256355	0.442168	-12.7662
wsnp_Ex_c10644_17356566	5B	477669062	0.00121899	0.257812	192	0.211081	0.256355	0.442168	-12.7662
wsnp_Ex_c19724_28721128	5B	478305618	0.00121899	0.257812	192	0.211081	0.256355	0.442168	-12.7662
Ku_c12688_352	1A	531644393	0.00142161	0.28125	192	0.211081	0.255093	0.483437	10.258
Excalibur_c2978_667	6A	12387218	0.00189354	0.205729	192	0.211081	0.252752	0.572861	-9.00855
BS00000006_51	5A	706240306	0.00196543	0.208333	192	0.211081	0.252449	0.572861	-5.54716
Kukri_c2963_272	4A	9912766	0.00249448	0.205729	192	0.211081	0.250516	0.572861	9.31407
IACX18883	1D	365536293	0.00256109	0.213542	192	0.211081	0.250303	0.572861	-10.3084
wsnp_Ex_c4310_7770452	1A	464250075	0.00256109	0.213542	192	0.211081	0.250303	0.572861	-10.3084
wsnp_Ra_c32175_41221223	1A	464793031	0.00256109	0.213542	192	0.211081	0.250303	0.572861	-10.3084
RAC875_c26158_929	6D	460471881	0.00273143	0.0729167	192	0.211081	0.249783	0.572861	-10.9874
GENE-2550_181	5D	398095407	0.00273743	0.25	192	0.211081	0.249766	0.572861	11.8809
Ku_c1083_375	5B	478128067	0.00273743	0.25	192	0.211081	0.249766	0.572861	11.8809
wsnp_Ex_c19724_28720939	5D	398107663	0.00273743	0.25	192	0.211081	0.249766	0.572861	11.8809
RAC875_c21598_248	1B	159388580	0.0030706	0.424479	192	0.211081	0.24884	0.618782	4.69869
BS00022961_51	3B	50793845	0.00408394	0.0520833	192	0.211081	0.246555	0.793598	8.36924
Excalibur_c34451_370	5A	2875206	0.0042511	0.195312	192	0.211081	0.246235	0.797594	-7.33888
BS00110902_51	6A	23356743	0.00487802	0.489583	192	0.211081	0.24514	0.833443	8.6843
GENE-1802_588	3D	448440344	0.00505488	0.213542	192	0.211081	0.244858	0.833443	-8.80947
wsnp_Ex_rep_c70809_69689636	3B	591456742	0.00505488	0.213542	192	0.211081	0.244858	0.833443	-8.80947
wsnp_RFL_Contig2073_1317762	3B	586732320	0.00505488	0.213542	192	0.211081	0.244858	0.833443	-8.80947
Tdurum_contig59603_94	4A	9929410	0.0052302	0.401042	192	0.211081	0.244587	0.836986	4.4974
BobWhite_c3902_175	3B	7604686	0.00662391	0.388021	192	0.211081	0.242721	0.909424	-8.01089
RAC875_c41938_471	7B	701339905	0.00679492	0.3125	192	0.211081	0.24252	0.909424	-8.31252
IAAV9209	4D	407116615	0.00685683	0.221354	192	0.211081	0.242449	0.909424	7.91166
Kukri_rep_c92293_249	3B	814607803	0.00685713	0.106771	192	0.211081	0.242449	0.909424	-8.62519
RAC875_c14852_2171	6B	156267604	0.00726651	0.351562	192	0.211081	0.241993	0.909424	-7.82785
Ex_c1145_552	6B	471167653	0.00727604	0.192708	192	0.211081	0.241983	0.909424	-5.30921
RAC875_c1829_321	7D	58855367	0.00761561	0.320312	192	0.211081	0.241625	0.909424	-7.57152
wsnp_Ex_c34419_42734849	2B	752490757	0.00765091	0.460938	192	0.211081	0.241589	0.909424	-9.47585
wsnp_Ex_rep_c67107_65584404	3B	6680894	0.00785579	0.119792	192	0.211081	0.241382	0.909424	-5.94945
BS00036635_51	6A	12118651	0.00786268	0.242188	192	0.211081	0.241375	0.909424	6.33916
Tdurum_contig59603_74	4A	9929390	0.00789894	0.40625	192	0.211081	0.241339	0.909424	-4.25782
RAC875_c2437_1569	5B	479025051	0.00803251	0.466146	192	0.211081	0.241208	0.909424	-4.89914
IAAV4133	7D	391576285	0.00809801	0.445312	192	0.211081	0.241144	0.909424	4.13675
tplb0035c15_1393	2B	794893214	0.00831267	0.364583	192	0.211081	0.24094	0.909424	8.95615
IAAV2847	2A	762289804	0.00857598	0.408854	192	0.211081	0.240696	0.909424	-6.78964
BS00087144_51	4B	532439915	0.00859781	0.307292	192	0.211081	0.240676	0.909424	-9.22408
Excalibur_c5769_798	4B	531053575	0.00905021	0.302083	192	0.211081	0.240276	0.909424	-8.96926
wsnp_Ex_c40815_47789152	4B	530969287	0.00905021	0.302083	192	0.211081	0.240276	0.909424	-8.96926
wsnp_Ex_c5769_10136243	4B	531052930	0.00905021	0.302083	192	0.211081	0.240276	0.909424	-8.96926
wsnp_Ex_c5769_10136788	4B	531050064	0.00905021	0.302083	192	0.211081	0.240276	0.909424	-8.96926
BS00066949_51	2B	775337393	0.00933642	0.200521	192	0.211081	0.240034	0.909424	7.85363
BS00021686_51	6B	174566651	0.00965872	0.226562	192	0.211081	0.23977	0.909424	-5.08589
Kukri_c25377_106	6B	174567929	0.00965872	0.226562	192	0.211081	0.23977	0.909424	-5.08589
Tdurum_contig13582_162	4A	631901548	0.0100159	0.481771	192	0.211081	0.239488	0.909424	8.78358
BS00022292_51	6A	23356743	0.010163	0.492188	192	0.211081	0.239374	0.909424	7.69978
BS00065136_51	2B	703976058	0.010375	0.0729167	192	0.211081	0.239214	0.909424	-6.90423
Excalibur_c12032_1101	4A	10637878	0.010388	0.307292	192	0.211081	0.239205	0.909424	-8.14658
wsnp_Ex_c6400_11123059	2D	62957090	0.0111139	0.229167	192	0.211081	0.238681	0.909424	6.66879
RAC875_rep_c78007_394	7B	701339801	0.0111515	0.309896	192	0.211081	0.238655	0.909424	-7.77575
Excalibur_c59894_97	1A	463813646	0.0113187	0.408854	192	0.211081	0.23854	0.909424	-4.6301
BobWhite_rep_c63710_181	5B	7541567	0.0114869	0.296875	192	0.211081	0.238426	0.909424	8.01738
RAC875_c51781_771	3B	985371	0.0115845	0.171875	192	0.211081	0.238361	0.909424	-7.02825
Tdurum_contig11192_373	3B	5674397	0.0117046	0.104167	192	0.211081	0.238281	0.909424	7.82563
BobWhite_c5649_344	7A	21262948	0.011798	0.138021	192	0.211081	0.238219	0.909424	7.04766
wsnp_Ex_c3119_5763762	4B	443453538	0.0120018	0.320312	192	0.211081	0.238087	0.909424	-7.69847
BS00001400_51	3A	1308324	0.0120285	0.273438	192	0.211081	0.23807	0.909424	5.60668
wsnp_RFL_Contig3866_4228783	1B	471521177	0.0122672	0.247396	192	0.211081	0.237919	0.909424	7.47672
Excalibur_c35316_137	1B	3657935	0.0125661	0.265625	192	0.211081	0.237733	0.909424	7.09013
Kukri_c20775_56	1D	579017	0.0125977	0.270833	192	0.211081	0.237714	0.909424	7.1006
Excalibur_c12254_2003	1D	578942	0.0127815	0.273438	192	0.211081	0.237602	0.909424	7.00688
wsnp_Ex_c11873_19047792	6B	234846815	0.0130681	0.247396	192	0.211081	0.237431	0.909424	-8.25185
wsnp_Ku_c665_1371121	7B	58728210	0.0135102	0.195312	192	0.211081	0.237176	0.909424	-7.25571
BS00011149_51	2B	25594755	0.0135866	0.408854	192	0.211081	0.237132	0.909424	-3.40538
IACX8453	7A	85612768	0.0136595	0.182292	192	0.211081	0.237091	0.909424	7.15725
Excalibur_rep_c108023_321	6B	26626556	0.0137008	0.395833	192	0.211081	0.237068	0.909424	-3.75546
TA001911-0254-w	4B	16054922	0.0137253	0.3125	192	0.211081	0.237054	0.909424	-6.98844
IAAV7130	2B	657792718	0.0140291	0.445312	192	0.211081	0.236886	0.909424	-9.36123
Kukri_rep_c112754_101	2B	664213676	0.0140291	0.445312	192	0.211081	0.236886	0.909424	-9.36123
Tdurum_contig75292_933	6B	62404104	0.0140787	0.208333	192	0.211081	0.236859	0.909424	-7.82064
RFL_Contig5709_3312	7A	661962386	0.0144317	0.260417	192	0.211081	0.236669	0.909424	-6.72835
Ex_c28329_716	4B	427505377	0.01521	0.252604	192	0.211081	0.236267	0.909424	-6.86142
Excalibur_c8131_385	4A	119088047	0.01521	0.252604	192	0.211081	0.236267	0.909424	-6.86142
IAAV4437	4B	427809296	0.01521	0.252604	192	0.211081	0.236267	0.909424	-6.86142
IAAV7491	4B	427505377	0.01521	0.252604	192	0.211081	0.236267	0.909424	-6.86142
Kukri_c21270_1870	4B	427511902	0.01521	0.252604	192	0.211081	0.236267	0.909424	-6.86142
Kukri_c65146_460	4B	427505127	0.01521	0.252604	192	0.211081	0.236267	0.909424	-6.86142
RAC875_c15835_454	4B	427809296	0.01521	0.252604	192	0.211081	0.236267	0.909424	-6.86142
Excalibur_c34889_526	3A	1922747	0.0154922	0.299479	192	0.211081	0.236127	0.916226	-6.73292
IAAV2880	4B	427494423	0.0159892	0.489583	192	0.211081	0.235886	0.924266	-3.5451
Excalibur_c7370_179	1A	531051927	0.0161463	0.328125	192	0.211081	0.235811	0.924266	-4.55111
wsnp_Ra_c15564_23999084	1A	531051927	0.0161463	0.328125	192	0.211081	0.235811	0.924266	-4.55111
Excalibur_c49266_154	2A	765707500	0.0163076	0.179688	192	0.211081	0.235735	0.924266	6.39838
BS00037246_51	1B	668200656	0.0165569	0.145833	192	0.211081	0.23562	0.928723	-6.32357
RFL_Contig398_51	5D	287809919	0.0170802	0.184896	192	0.211081	0.235382	0.938723	-7.7909
wsnp_Ex_c15858_24246431	5D	287809919	0.0170802	0.184896	192	0.211081	0.235382	0.938723	-7.7909
wsnp_bm138650D_Ta_2_2	7D	266388598	0.0173075	0.28125	192	0.211081	0.235282	0.941702	7.29937
Excalibur_c12037_1241	6B	26625808	0.0176048	0.205729	192	0.211081	0.235152	0.948396	-6.85746
wsnp_BE426222A_Ta_2_1	3A	191530707	0.0179291	0.242188	192	0.211081	0.235014	0.956395	6.88566
Kukri_c15910_159	4B	527005433	0.0186053	0.302083	192	0.211081	0.234733	0.96046	-8.14835
wsnp_Ra_rep_c69724_67278233	4D	429481736	0.0186053	0.302083	192	0.211081	0.234733	0.96046	-8.14835
RAC875_c5966_1854	3B	9937019	0.01887	0.260417	192	0.211081	0.234626	0.96046	-6.45695
JD_c30756_562	4B	46608609	0.018872	0.263021	192	0.211081	0.234625	0.96046	-6.46645
BS00021881_51	6D	422204407	0.0193125	0.184896	192	0.211081	0.23445	0.96046	-5.99133
Excalibur_c49550_97	5A	597660551	0.0194039	0.0911458	192	0.211081	0.234414	0.96046	7.39017
wsnp_Ex_c2474_4619730	5A	457521376	0.019774	0.216146	192	0.211081	0.234271	0.96046	6.51449
Kukri_c10869_1591	2B	775169349	0.0199156	0.213542	192	0.211081	0.234217	0.96046	-6.70203
Kukri_c10869_489	2D	631938867	0.0199156	0.213542	192	0.211081	0.234217	0.96046	-6.70203
RAC875_c16727_1826	2A	759828703	0.0199156	0.213542	192	0.211081	0.234217	0.96046	-6.70203
Excalibur_c65023_62	4B	530522905	0.0201559	0.208333	192	0.211081	0.234126	0.96046	7.9659
wsnp_BE606403B_Ta_2_1	5B	327605358	0.0205171	0.372396	192	0.211081	0.233992	0.96046	3.78362
wsnp_Ex_c56091_58346859	6B	26633165	0.0205885	0.286458	192	0.211081	0.233966	0.96046	6.87612
wsnp_Ex_rep_c101231_86636951	1B	555294442	0.0208102	0.320312	192	0.211081	0.233885	0.96046	-6.6691
RAC875_c32864_205	3B	817823762	0.0208638	0.130208	192	0.211081	0.233866	0.96046	7.1084
BS00085711_51	5A	657057643	0.0211233	0.278646	192	0.211081	0.233772	0.96046	-6.6236
wsnp_Ex_c23968_33209660	5A	657057643	0.0211233	0.278646	192	0.211081	0.233772	0.96046	-6.6236
Kukri_rep_c71747_150	3A	747626737	0.0214932	0.333333	192	0.211081	0.233642	0.96046	-8.01704
RFL_Contig5709_3005	3B	9780261	0.0215971	0.257812	192	0.211081	0.233605	0.96046	-6.30036
RAC875_c16391_426	1A	508555158	0.0217707	0.291667	192	0.211081	0.233545	0.96046	-6.64452
Tdurum_contig44853_1539	6D	2267480	0.0221509	0.460938	192	0.211081	0.233415	0.96046	-4.40268
Kukri_c19653_1370	1A	551051459	0.0224013	0.130208	192	0.211081	0.23333	0.96046	6.595
CAP7_c1706_56	7D	22611812	0.0225576	0.268229	192	0.211081	0.233278	0.96046	-6.35041
Tdurum_contig11613_329	7D	22612572	0.0225576	0.268229	192	0.211081	0.233278	0.96046	-6.35041
Kukri_c38982_165	6A	11115157	0.0225653	0.09375	192	0.211081	0.233275	0.96046	7.09
BobWhite_c19433_329	2A	30866076	0.0225949	0.114583	192	0.211081	0.233265	0.96046	-7.44035
wsnp_Ex_c56425_58548596	7B	683513748	0.0228061	0.278646	192	0.211081	0.233195	0.961922	-6.11584
BS00036553_51	7A	32011391	0.0232753	0.265625	192	0.211081	0.233042	0.969344	4.50523
Excalibur_c2217_68	7B	593186334	0.0233384	0.221354	192	0.211081	0.233022	0.969344	-8.77863
tplb0025b13_2687	1A	3386936	0.0236266	0.242188	192	0.211081	0.23293	0.973882	-6.26037
wsnp_Ex_c16378_24870688	3B	662978534	0.024502	0.263021	192	0.211081	0.232657	0.983087	-6.41445
wsnp_Ra_rep_c106119_89961852	2B	28366739	0.0246134	0.0520833	192	0.211081	0.232623	0.983087	-9.84169
wsnp_Ex_c12812_20324622	4A	605731006	0.024689	0.0911458	192	0.211081	0.2326	0.983087	-6.84262
RAC875_c15807_669	4B	527983063	0.0247085	0.299479	192	0.211081	0.232594	0.983087	-7.4856
GENE-2847_1060	4B	427506435	0.024934	0.263021	192	0.211081	0.232526	0.983087	6.4474
wsnp_Ex_rep_c70265_69211592	4B	427495511	0.024934	0.263021	192	0.211081	0.232526	0.983087	6.4474
wsnp_Ku_c12562_20256747	5B	477667708	0.0254864	0.424479	192	0.211081	0.232362	0.985084	-4.51633
Excalibur_c27950_459	7D	53989564	0.0255549	0.0885417	192	0.211081	0.232342	0.985084	-7.15992
wsnp_Ku_c40218_48484410	3A	69294344	0.0257057	0.0807292	192	0.211081	0.232298	0.985084	-8.32773
Kukri_c3018_865	6B	156271187	0.0274577	0.283854	192	0.211081	0.231806	0.985084	-6.64287
BS00033776_51	1D	486764584	0.027699	0.270833	192	0.211081	0.231741	0.985084	-4.78202
Kukri_c40353_179	7D	618320095	0.0281121	0.231771	192	0.211081	0.231631	0.985084	-5.89266
BS00015307_51	2B	791479673	0.0283412	0.421875	192	0.211081	0.23157	0.985084	-6.16209
Kukri_rep_c96809_457	3D	7221768	0.0284459	0.231771	192	0.211081	0.231543	0.985084	5.52488
JD_c5065_1012	5B	691504438	0.028781	0.0729167	192	0.211081	0.231456	0.985084	8.67934
BS00078640_51	7B	293152012	0.028958	0.302083	192	0.211081	0.23141	0.985084	-6.46743
RAC875_c27781_591	6A	607958631	0.0294783	0.1875	192	0.211081	0.231278	0.985084	-5.8909
Tdurum_contig13165_767	4B	82665364	0.0296823	0.447917	192	0.211081	0.231227	0.985084	9.32954
Excalibur_c56550_71	2B	775169387	0.0298387	0.21875	192	0.211081	0.231188	0.985084	-6.12178
Kukri_c10869_1366	2B	775169574	0.0298387	0.21875	192	0.211081	0.231188	0.985084	-6.12178
RAC875_rep_c116263_97	2B	775169886	0.0298387	0.21875	192	0.211081	0.231188	0.985084	-6.12178
BS00022403_51	3B	745733304	0.0299226	0.169271	192	0.211081	0.231167	0.985084	-4.16958
Kukri_c34845_242	3A	53342690	0.0299786	0.0911458	192	0.211081	0.231153	0.985084	-6.66653
TA001269-1282	5D	398246070	0.0303653	0.09375	192	0.211081	0.231058	0.985084	-6.88407
Kukri_c27717_316	1D	238060333	0.0304852	0.453125	192	0.211081	0.231029	0.985084	9.31439
GENE-1851_76	3D	8973187	0.0309818	0.190104	192	0.211081	0.230909	0.985084	5.3463
wsnp_Ex_c2459_4591587	5B	12324513	0.0311305	0.270833	192	0.211081	0.230873	0.985084	-6.65673
BS00058929_51	6A	580280921	0.0312742	0.0729167	192	0.211081	0.230839	0.985084	-7.10885
BS00065390_51	5B	328199928	0.0314337	0.320312	192	0.211081	0.230802	0.985084	6.86749
Excalibur_c15262_2304	5B	327608201	0.0314337	0.320312	192	0.211081	0.230802	0.985084	6.86749
RAC875_c25672_473	6D	68103903	0.031539	0.221354	192	0.211081	0.230777	0.985084	-6.13671
Kukri_c52_1639	5B	539296455	0.0316147	0.364583	192	0.211081	0.230759	0.985084	3.14065
Jagger_c4026_255	2A	717170801	0.0317448	0.476562	192	0.211081	0.230729	0.985084	-3.26476
CAP11_c3214_133	7A	23328793	0.0319616	0.257812	192	0.211081	0.230679	0.985084	-6.02687
CAP7_c1155_57	5B	520875886	0.0321281	0.216146	192	0.211081	0.23064	0.985084	-5.64769
BobWhite_c17731_247	4A	689849604	0.0322093	0.307292	192	0.211081	0.230621	0.985084	-6.87319
BS00041764_51	3D	328391	0.0325819	0.252604	192	0.211081	0.230536	0.985084	4.89941
Ra_c5683_2584	1A	551460874	0.0326664	0.114583	192	0.211081	0.230517	0.985084	-6.73261
Excalibur_c56550_425	2B	775169740	0.0326915	0.424479	192	0.211081	0.230512	0.985084	3.13225
Kukri_c4078_180	3B	555549863	0.032825	0.195312	192	0.211081	0.230482	0.985084	6.02954
BS00045447_51	5B	327080423	0.0328978	0.322917	192	0.211081	0.230465	0.985084	6.91273
JG_c1889_344	5B	327786180	0.0331929	0.317708	192	0.211081	0.230399	0.985084	6.77588
wsnp_Ex_c6974_12025571	1D	31422181	0.0332372	0.315104	192	0.211081	0.230389	0.985084	-6.65479
wsnp_Ex_rep_c103892_88739043	3B	7064704	0.033751	0.390625	192	0.211081	0.230276	0.985084	-6.62236
Ra_c1082_1100	4A	599892501	0.0343	0.114583	192	0.211081	0.230157	0.985084	-5.25011
wsnp_Ex_c3831_6965890	1D	409499917	0.0345309	0.0598958	192	0.211081	0.230108	0.985084	6.34514
wsnp_Ex_c16127_24561453	5A	457436381	0.034569	0.278646	192	0.211081	0.2301	0.985084	-6.18537
BS00012942_51	2A	770012827	0.0349927	0.101562	192	0.211081	0.23001	0.985084	-7.41143
tplb0027d07_1388	7D	4268631	0.0349986	0.307292	192	0.211081	0.230009	0.985084	6.238
CAP7_rep_c12573_126	6B	709218352	0.0353682	0.390625	192	0.211081	0.229932	0.985084	3.20403
Excalibur_c17250_751	2B	6263842	0.0353845	0.203125	192	0.211081	0.229928	0.985084	-5.6472
Tdurum_contig79629_538	3B	10956668	0.0355496	0.192708	192	0.211081	0.229894	0.985084	5.14749
wsnp_Ex_c53387_56639949	7A	717091586	0.0358722	0.213542	192	0.211081	0.229828	0.985084	-5.59675
Tdurum_contig50536_603	7D	22528494	0.0359387	0.125	192	0.211081	0.229814	0.985084	6.86
RFL_Contig1999_3064	3D	6753496	0.0359686	0.403646	192	0.211081	0.229808	0.985084	-6.49056
GENE-0345_707	6A	10493680	0.0362617	0.221354	192	0.211081	0.229748	0.985084	-5.93465
Kukri_c38982_516	6A	11114806	0.0362617	0.221354	192	0.211081	0.229748	0.985084	-5.93465
wsnp_Ex_rep_c67593_66232317	7B	701338598	0.0363395	0.223958	192	0.211081	0.229733	0.985084	-5.72584
RFL_Contig5137_602	5A	457076409	0.0364449	0.0546875	192	0.211081	0.229711	0.985084	8.51954
RAC875_c36432_172	3B	16461823	0.036521	0.132812	192	0.211081	0.229696	0.985084	-6.23654
RAC875_c68849_153	6B	26633917	0.0368442	0.28125	192	0.211081	0.229631	0.985084	6.16922
GENE-1785_626	3B	760136661	0.0369499	0.325521	192	0.211081	0.22961	0.985084	-6.14401
RAC875_c12959_869	4B	17469543	0.0371509	0.375	192	0.211081	0.229571	0.985084	-2.97259
BobWhite_c39364_231	7B	54788606	0.0377305	0.210938	192	0.211081	0.229457	0.985084	-5.36439
BobWhite_c4481_96	7B	58249132	0.0377305	0.210938	192	0.211081	0.229457	0.985084	-5.36439
wsnp_Ex_c3501_6408181	7B	58249132	0.0377305	0.210938	192	0.211081	0.229457	0.985084	-5.36439
wsnp_CAP8_c6680_3136899	6D	11407986	0.0377507	0.226562	192	0.211081	0.229453	0.985084	-5.84421
Excalibur_c46601_265	7A	22935483	0.0379182	0.380208	192	0.211081	0.229421	0.985084	-6.88152
BS00045446_51	5B	327080439	0.0381683	0.375	192	0.211081	0.229373	0.985084	3.37053
Jagger_c4026_328	2A	717170874	0.0381989	0.291667	192	0.211081	0.229367	0.985084	5.68486
tplb0056i06_856	4B	643283605	0.0382633	0.197917	192	0.211081	0.229354	0.985084	-5.6841
Kukri_c6364_578	6D	9472053	0.03838	0.286458	192	0.211081	0.229332	0.985084	5.72581
BS00009457_51	7D	386646308	0.038561	0.223958	192	0.211081	0.229298	0.985084	-6.16094
IACX7714	7D	386646308	0.038561	0.223958	192	0.211081	0.229298	0.985084	-6.16094
wsnp_Ex_c296_574790	4B	527293389	0.0387112	0.203125	192	0.211081	0.229269	0.985084	7.14147
Excalibur_c22419_460	7D	59091519	0.039014	0.317708	192	0.211081	0.229212	0.985084	-5.84721
GENE-1970_158	5A	685794490	0.0399623	0.0989583	192	0.211081	0.229037	0.985084	6.43233
RAC875_c13949_923	6B	126138951	0.0399739	0.317708	192	0.211081	0.229035	0.985084	-6.1669
RAC875_c2730_620	6B	126136933	0.0399739	0.317708	192	0.211081	0.229035	0.985084	-6.1669
wsnp_Ex_c17435_26144201	6B	126137052	0.0399739	0.317708	192	0.211081	0.229035	0.985084	-6.1669
RAC875_rep_c78007_349	7B	701339756	0.0401485	0.205729	192	0.211081	0.229003	0.985084	-5.864
wsnp_Ra_rep_c69620_67130107	7A	85612768	0.0402437	0.179688	192	0.211081	0.228986	0.985084	5.95693
wsnp_BE404947B_Ta_2_12	6B	32330635	0.0403311	0.257812	192	0.211081	0.22897	0.985084	-5.26272
tplb0059m03_1516	3B	7372721	0.0405955	0.114583	192	0.211081	0.228922	0.985084	6.08917
BS00067652_51	1A	505338262	0.0415698	0.182292	192	0.211081	0.228749	0.985084	5.61154
RAC875_c79540_228	2A	740009874	0.041938	0.307292	192	0.211081	0.228685	0.985084	5.04648
Excalibur_c5329_1335	5B	580686304	0.0421388	0.307292	192	0.211081	0.22865	0.985084	5.82657
IAAV2271	4B	17470095	0.0421958	0.372396	192	0.211081	0.22864	0.985084	2.9078
CAP8_c1305_148	1D	17642555	0.0426871	0.25	192	0.211081	0.228556	0.985084	5.63701
Ex_c2615_564	5D	395255603	0.0427975	0.184896	192	0.211081	0.228537	0.985084	-6.95871
wsnp_Ku_c29780_39658445	5B	476455882	0.0427975	0.184896	192	0.211081	0.228537	0.985084	-6.95871
wsnp_Ex_c16243_24699942	6B	234155317	0.0428617	0.283854	192	0.211081	0.228526	0.985084	-7.21619
wsnp_Ex_rep_c110196_92676847	5B	16422835	0.043507	0.200521	192	0.211081	0.228418	0.985084	6.01416
wsnp_Ku_c15816_24541712	5A	502798993	0.0437318	0.119792	192	0.211081	0.22838	0.985084	-5.48712
Excalibur_c32467_676	4B	534735432	0.0438354	0.322917	192	0.211081	0.228363	0.985084	6.74362
wsnp_Ra_c18498_27571740	4B	534736640	0.0438354	0.322917	192	0.211081	0.228363	0.985084	6.74362
CAP11_c506_72	5B	515186993	0.0439051	0.385417	192	0.211081	0.228352	0.985084	-3.30359
TA005787-0140	6A	5363950	0.0439342	0.213542	192	0.211081	0.228347	0.985084	6.08727
wsnp_Ex_c16295_24772663	5A	657061990	0.044008	0.455729	192	0.211081	0.228335	0.985084	-2.97387
RAC875_c55872_149	5A	657047639	0.0440081	0.455729	192	0.211081	0.228335	0.985084	2.97387
wsnp_Ex_c16295_24772702	5A	657062029	0.0440081	0.455729	192	0.211081	0.228335	0.985084	2.97387
wsnp_Ku_c5308_9450093	5B	16422084	0.0440487	0.388021	192	0.211081	0.228328	0.985084	3.10968
RAC875_c25517_1067	7A	8255426	0.0441401	0.195312	192	0.211081	0.228313	0.985084	5.82348
RAC875_c29056_299	2D	644332202	0.0443226	0.177083	192	0.211081	0.228283	0.985084	-6.42919
BobWhite_c40583_146	7A	124793329	0.0443703	0.315104	192	0.211081	0.228275	0.985084	5.6734
Tdurum_contig42858_1256	6A	550073974	0.0449271	0.268229	192	0.211081	0.228185	0.985084	6.40489
wsnp_Ex_c48789_53586502	6A	550073974	0.0449271	0.268229	192	0.211081	0.228185	0.985084	6.40489
TA001144-0714	6D	9973116	0.0450311	0.286458	192	0.211081	0.228168	0.985084	5.54263
RFL_Contig2615_700	6D	472890663	0.0451174	0.315104	192	0.211081	0.228154	0.985084	-6.52688
IAAV1711	6D	18014663	0.045359	0.255208	192	0.211081	0.228115	0.985084	-5.12352
BS00022516_51	3A	61348643	0.0454074	0.364583	192	0.211081	0.228108	0.985084	-6.21392
Excalibur_c18449_304	6B	17229691	0.0461293	0.286458	192	0.211081	0.227993	0.985084	4.0776
RAC875_rep_c119471_174	2A	101994229	0.046451	0.276042	192	0.211081	0.227943	0.985084	-6.33731
Tdurum_contig62073_376	2A	101994229	0.046451	0.276042	192	0.211081	0.227943	0.985084	-6.33731
wsnp_Ku_c665_1371448	7B	58727883	0.0466237	0.380208	192	0.211081	0.227916	0.985084	3.05046
Excalibur_c29605_535	1A	520579865	0.0467237	0.208333	192	0.211081	0.227901	0.985084	7.07178
Tdurum_contig52350_636	2B	775169214	0.0468547	0.330729	192	0.211081	0.22788	0.985084	5.06641
BS00073171_51	7A	133671998	0.0469616	0.104167	192	0.211081	0.227864	0.985084	-5.02417
BobWhite_c9937_593	2D	608200400	0.0473316	0.419271	192	0.211081	0.227807	0.985084	-7.79044
wsnp_Ex_c18462_27305612	1D	409793597	0.0473414	0.294271	192	0.211081	0.227806	0.985084	-5.74081
BobWhite_c20051_53	4B	449124867	0.0477003	0.1875	192	0.211081	0.227751	0.985084	5.92687
IAAV1630	4B	440328201	0.0477003	0.1875	192	0.211081	0.227751	0.985084	5.92687
BobWhite_c20558_413	4A	737340062	0.0477146	0.388021	192	0.211081	0.227749	0.985084	-8.1967
BS00036189_51	1D	486877128	0.047744	0.210938	192	0.211081	0.227744	0.985084	6.26421
Ra_c662_521	4A	735503308	0.047803	0.463542	192	0.211081	0.227736	0.985084	5.061
Excalibur_c16245_840	7B	708111265	0.0478373	0.226562	192	0.211081	0.22773	0.985084	-6.16944
RAC875_rep_c117259_207	7B	708114916	0.0478373	0.226562	192	0.211081	0.22773	0.985084	-6.16944
Ku_c1083_1261	5B	478130052	0.0479342	0.421875	192	0.211081	0.227716	0.985084	3.45808
wsnp_Ex_c46061_51675763	7B	46349379	0.0482379	0.25	192	0.211081	0.22767	0.985084	-5.12935
BS00004040_51	2D	18232211	0.0486026	0.440104	192	0.211081	0.227616	0.985084	-4.98083
BobWhite_rep_c51103_465	7D	22528836	0.0486854	0.127604	192	0.211081	0.227604	0.985084	6.29874
Kukri_c21058_880	6A	611660898	0.0490713	0.208333	192	0.211081	0.227547	0.985084	5.18834
BS00060666_51	3B	738752368	0.0491024	0.234375	192	0.211081	0.227542	0.985084	-5.96817
Ra_c8939_653	5B	476797802	0.0491883	0.229167	192	0.211081	0.227529	0.985084	-7.35971
BobWhite_c26569_190	1B	637498289	0.0493435	0.0885417	192	0.211081	0.227507	0.985084	5.78254
BS00033641_51	6B	26650949	0.0493995	0.4375	192	0.211081	0.227499	0.985084	-2.74253
wsnp_Ex_c3501_6407678	7B	58250485	0.0495348	0.208333	192	0.211081	0.227479	0.985084	-5.11414
BS00012328_51	2D	637651565	0.0496934	0.177083	192	0.211081	0.227456	0.985084	4.14306
