# Supplementary material for: Multi-locus genome-wide association study of fusarium head blight in relation to days to anthesis and plant height in a spring wheat association panel
Source: Front Plant Sci. 2023 Jun 29;14:1166282. doi: 10.3389/fpls.2023.1166282 (PMC10346453; doi:10.3389/fpls.2023.1166282)
Supplement: Supplementary file 10 [file Table_3.xlsx]

## Sheet: MDN15
Supplementary File 3. Physical locations and high-confidence candidate genes of 291 Quantitative Trait Nucleotides (QTN) for FHB incidence (INC), Severity (SEV), Index (IND), Days To Anthesis (DTA) and Plant Height (PLHT) detected by single-locus Mixed Linear Model (MLM) and multi-locus random SNP-effect Mixed Linear Model (mrMLM) GWAS methods in an Association Mapping Panel (AMP) of 192 predomin…
Quantitative Trait Nucleotides (QTN) for FHB Incidence (INC), Severity (SEV) and Index (IND) detected in the Morden 2015 environment (MDN15-1 dataset) by single-locus MLM (highlighted in red) and multi-locus (mrMLM) methods
Environ.	GWAS	QTN	Chr	RefSeq 1.0 SNP	RefSeq 1.0 Candidate	Description	RefSeq 2.1 Candidate	RefSeq 2.1 gene	QTN	LOD	'-log10(P)'	r2 (%)	MAF	Genotype
& trait	Method			Physical loc. (bp)	gene ID		gene new ID	Physical loc. (bp)	effect	score
MDN15-1	mrMLM	1_RAC875_c102343_204	1A	534271958	TraesCS1A02G349200	Enoyl-CoA delta isomerase 2, peroxisomal	TraesCS1A03G0855800	535984705..535989086	13.3859	5.0434	5.8413	18.55	0.2979	AA
INC	mrMLM	2_wsnp_Ex_c5060_8985678	1A	531682531	TraesCS1A02G342900	ABC transporter domain-containing protein	TraesCS1A03G0846000	533356726..533362794	-10.7069	3.1637	3.8692	5.2614	0.0612	CC
	pLARmEB	3_wsnp_BG263358A_Ta_2_1	1D	433252741	TraesCS1D02G344800	inorganic diphosphatase activity	TraesCS1D03G0813700	435690767..435693069	-8.7929	3.0046	3.7001	13.3441	0.2789	GG
	pKWmEB	4_Excalibur_c27873_84	1D	484417442	TraesCS1D02G437100	TPR_REGION domain-containing protein	TraesCS1D03G1003500	487091537..487095698	7.0325	3.3822	4.1008	11.2575	0.4202	AA
	FASTmrMLM	4_Excalibur_c27873_84	1D	484417442	TraesCS1D02G437100	TPR_REGION domain-containing protein	TraesCS1D03G1003500	487091537..487095698	9.7962	3.5735	4.3028	10.2582	0.4158	AA
	mrMLM	4_Excalibur_c27873_84	1D	484417442	TraesCS1D02G437100	TPR_REGION domain-containing protein	TraesCS1D03G1003500	487091537..487095698	12.6914	5.6217	6.4415	9.731	0.4202	AA
	pLARmEB	4_Excalibur_c27873_84	1D	484417442	TraesCS1D02G437100	TPR_REGION domain-containing protein	TraesCS1D03G1003500	487091537..487095698	9.6888	3.7997	4.5411	9.2	0.4158	AA
	FASTmrEMMA	5_BS00033776_51	1D	486764584	TraesCS1D02G442100	zf-LSD1 domain-containing protein	TraesCS1D03G1016500	489427156..489428894	12.8512	3.8998	4.6463	6.4029	0.2684	AA
	pKWmEB	6_Kukri_c41217_154	2B	326272093	TraesCS2B02G260200	PDZ domain-containing protein	TraesCS2B03G0655300	339721610..339737314	-6.8341	3.5214	4.2478	12.9814	0.3245	GG
	pLARmEB	7_wsnp_Ex_c6400_11123059	2D	62957090	TraesCS2D02G113600	Ribosome biogenesis protein NSA2 homolog	TraesCS2D03G0238100	65431554..65434070	-11.3611	6.2277	7.0683	22.4202	0.2289	AG
	FASTmrMLM	7_wsnp_Ex_c6400_11123059	2D	62957090	TraesCS2D02G113600	Ribosome biogenesis protein NSA2 homolog	TraesCS2D03G0238100	65431554..65434070	-10.2915	4.6735	5.4561	20.0661	0.2289	AG
	pKWmEB	7_wsnp_Ex_c6400_11123059	2D	62957090	TraesCS2D02G113600	Ribosome biogenesis protein NSA2 homolog	TraesCS2D03G0238100	65431554..65434070	-9.3689	5.6843	6.5063	19.8116	0.2261	GG
	FASTmrEMMA	7_wsnp_Ex_c6400_11123059	2D	62957090	TraesCS2D02G113600	Ribosome biogenesis protein NSA2 homolog	TraesCS2D03G0238100	65431554..65434070	-24.5522	6.5636	7.4149	12.0803	0.2289	AG
	MLM	7_wsnp_Ex_c6400_11123059	2D	62957090	TraesCS2D02G113600	Ribosome biogenesis protein NSA2 homolog	TraesCS2D03G0238100	65431554..65434070	-	-	5.24185	-	0.229167	-
	mrMLM	8_wsnp_Ex_c24085_33332723	3A	743757924	TraesCS3A02G530600	40S ribosomal protein S28	TraesCS3A03G1255800	745880522..745882679	10.3597	3.6972	4.4332	11.0607	0.1941	GG
	FASTmrMLM	9_CAP7_c1576_371	3B	10708086	TraesCS3B02G024900	DEAD/DEAH box RNA helicase	TraesCS3B03G0056500	15817353..15827081	11.0019	4.7657	5.5522	22.4406	0.2079	GG
	mrMLM	9_CAP7_c1576_371	3B	10708086	TraesCS3B02G024900	DEAD/DEAH box RNA helicase	TraesCS3B03G0056500	15817353..15827081	13.2202	5.3017	6.1096	18.3131	0.2101	GG
	pKWmEB	10_Kukri_rep_c96809_352	3D	7221663	TraesCS3D02G022400	Leucine--tRNA ligase	TraesCS3D03G0039200	7217237..7225137	7.629	5.4735	6.2879	13.0969	0.3138	AA
	pLARmEB	10_Kukri_rep_c96809_352	3D	7221663	TraesCS3D02G022400	Leucine--tRNA ligase	TraesCS3D03G0039200	7217237..7225137	6.8933	3.6079	4.3391	8.1055	0.3105	AA
	FASTmrEMMA	10_Kukri_rep_c96809_352	3D	7221663	TraesCS3D02G022400	Leucine--tRNA ligase	TraesCS3D03G0039200	7217237..7225137	14.6754	3.7415	4.4799	5.5562	0.3105	AA
	MLM	10_Kukri_rep_c96809_352	3D	7221663	TraesCS3D02G022400	Leucine--tRNA ligase	TraesCS3D03G0039200	7217237..7225137			5.59176		0.309896
	mrMLM	11_BS00000615_51	5D	354269559	TraesCS5D02G246200	EF-hand domain-containing protein	TraesCS5D03G0569300	357247979..357248668	-12.3784	6.7086	7.5644	15.189	0.1782	CC
	FASTmrMLM	11_BS00000615_51	5D	354269559	TraesCS5D02G246200	EF-hand domain-containing protein	TraesCS5D03G0569300	357247979..357248668	-7.5075	3.6221	4.3541	9.8858	0.1789	AC
	pKWmEB	12_Kukri_c40735_318	7A	683486210	TraesCS7A02G494600	MMS19 nucleotide excision repair protein	TraesCS7A03G1198800	688089634..688100109	-6.6623	3.9839	4.7347	12.4392	0.2021	AA
	mrMLM	13_wsnp_RFL_Contig2136_1423367	7B	670278986	TraesCS7B02G402800	MMS19 nucleotide excision repair protein	TraesCS7B03G1084500	677195719..677206408	7.0335	3.2432	3.9536	4.9944	0.3112	AA
MDN15-1	pLARmEB	14_BS00009808_51	1A	530232680	TraesCS1A02G340000	Utp12 domain-containing protein	TraesCS1A03G0839200	531896313..531901312	7.4373	3.7379	4.4761	7.9712	0.2711	AG
SEV	mrMLM	15_wsnp_BG263358A_Ta_2_1	1D	433252741	TraesCS1D02G344800	inorganic diphosphatase	TraesCS1D03G0813700	435690767..435693069	-9.0145	3.4656	4.1889	12.3742	0.2819	GG
	mrMLM	16_CAP7_c1576_371	3B	10708086	TraesCS3B02G024900	DEAD/DEAH box RNA helicase	TraesCS3B03G0056500	15817353..15827081	14.6678	8.7232	9.6331	32.2646	0.2101	GG
	FASTmrMLM	16_CAP7_c1576_371	3B	10708086	TraesCS3B02G024900	DEAD/DEAH box RNA helicase	TraesCS3B03G0056500	15817353..15827081	15.0402	11.7039	12.675	49.0912	0.2079	GG
	pLARmEB	16_CAP7_c1576_371	3B	10708086	TraesCS3B02G024900	DEAD/DEAH box RNA helicase	TraesCS3B03G0056500	15817353..15827081	14.5671	11.3935	12.359	29.9249	0.2079	GG
	MLM	16_CAP7_c1576_371	3B	10708086	TraesCS3B02G024900	DEAD/DEAH box RNA helicase	TraesCS3B03G0056500	15817353..15827081	-	-	5.82391	-	0.210938	-
	MLM	16_Tdurum_contig80344_144	3B	10708086	TraesCS3B02G024900	DEAD/DEAH box RNA helicase	TraesCS3B03G0056500	15817353..15827081	-	-	5.82391	-	0.210938	-
	mrMLM	17_RFL_Contig5137_917	5A	457076823	TraesCS5A02G241100	Protein transport protein SEC23	TraesCS5A03G0608100	457612807..457620101	7.7011	5.5275	6.3439	8.955	0.2872	AA
	mrMLM	18_wsnp_Ex_c54655_57455110	5A	656936217	TraesCS5A02G485600	WD_REPEATS_REGION domain-containing protein	TraesCS5A03G1139600	658571220..658572137	-10.0494	6.6975	7.553	15.4768	0.2261	CC
	FASTmrMLM	19_BS00075308_51	5A	457089720	TraesCS5A02G241300	Protein kinase domain-containing protein	TraesCS5A03G0608500	457625916..457633762	3.7917	4.3704	5.1396	3.1414	0.4421	GG
	pLARmEB	19_BS00075308_51	5A	457089720	TraesCS5A02G241300	Protein kinase domain-containing protein	TraesCS5A03G0608500	457625916..457633762	4.0396	5.3634	6.1737	2.3169	0.4421	GG
	pLARmEB	20_RAC875_c55872_149	5A	657047639	TraesCS5A02G485700	PH domain-containing protein	TraesCS5A03G1139900	658674162..658697454	4.4018	5.8234	6.6504	2.7673	0.45	GG
	pKWmEB	21_wsnp_Ex_c2474_4619730	5A	457521376	TraesCS5A02G242200	Pentatricopeptide repeat-containing protein	TraesCS5A03G0609600	458055595..458058926	-5.2065	3.1813	3.8879	7.8373	0.2154	AA
	pLARmEB	22_wsnp_BE495143A_Ta_2_1	6A	580198260	TraesCS6A02G347800	diacylglycerol kinase (ATP)	TraesCS6A03G0894800	583121914..583128730	5.6863	3.4395	4.1613	4.5245	0.2974	AG
	pKWmEB	23_wsnp_Ku_rep_c72013_71735741	6B	640973852	TraesCS6B02G367000	Myosin-15	TraesCS6B03G1038300	649166327..649183751	6.6623	4.7561	5.5422	22.7744	0.2261	GG
	pKWmEB	24_Excalibur_c32144_159	7A	36651041	TraesCS7A02G071000	Potassium transporter	TraesCS7A03G0160500	38918222..38921596	7.7626	4.168	4.9277	15.0315	0.1117	GG
	mrMLM	25_tplb0055m05_1805	7B	602940428	TraesCS7B02G346700	Auxin response factor	TraesCS7B03G0929000	607690280..607694060	8.0144	3.3805	4.099	9.8246	0.2287	GG
	FASTmrMLM	26_tplb0060b03_1008	7B	742464077	TraesCS7B02G486500	Photosystem II stability/assembly factor	TraesCS7B03G1307200	754941324..754943778	-3.8407	3.3129	4.0274	1.3493	0.2447	GG
	pKWmEB	27_Kukri_c38676_278	7B	593411838	TraesCS7B02G339200	NB-ARC domain containing protein	TraesCS7B03G0910400	598101444..598107287	7.7379	5.5057	6.3213	22.3454	0.2021	GG
MDN15-1	mrMLM	28_BS00094498_51	1B	409630008	TraesCS1B02G228100	Fluoride ion transporter CrcB	TraesCS1B03G0657500	415567665..415570604	-3.1494	3.0234	3.7202	1.7744	0.1915	GG
IND	FASTmrMLM	29_wsnp_BG263358A_Ta_2_1	1D	433252741	TraesCS1D02G344800	inorganic diphosphatase	TraesCS1D03G0813700	435690767..435693069	-7.8507	5.4396	6.2527	15.2013	0.2789	GG
	pLARmEB	29_wsnp_BG263358A_Ta_2_1	1D	433252741	TraesCS1D02G344800	inorganic diphosphatase	TraesCS1D03G0813700	435690767..435693069	-9.3755	6.7598	7.6172	20.8576	0.2789	GG
	mrMLM	30_Tdurum_contig45838_263	2B	636209104	TraesCS2B02G443000	Ribosomal_S17_N domain-containing protein	TraesCS2B03G1127900	644051873..644054234	7.5278	3.0831	3.7836	6.755	0.0984	GG
	FASTmrEMMA	31_wsnp_Ex_c6400_11123059	2D	62957090	TraesCS2D02G113600	Ribosome biogenesis protein NSA2 homolog	TraesCS2D03G0238100	65431554..65434070	-15.0673	4.2253	4.9877	7.1974	0.2289	AG
	mrMLM	32_CAP7_c1576_371	3B	10708086	TraesCS3B02G024900	DEAD/DEAH box RNA helicase	TraesCS3B03G0056500	15817353..15827081	13.2077	7.6261	8.5082	32.2104	0.2101	GG
	FASTmrMLM	32_CAP7_c1576_371	3B	10708086	TraesCS3B02G024900	DEAD/DEAH box RNA helicase	TraesCS3B03G0056500	15817353..15827081	11.8407	11.9306	12.9057	34.0552	0.2079	GG
	pLARmEB	32_CAP7_c1576_371	3B	10708086	TraesCS3B02G024900	DEAD/DEAH box RNA helicase	TraesCS3B03G0056500	15817353..15827081	11.194	8.3671	9.2684	29.2824	0.2079	GG
	MLM	32_CAP7_c1576_371	3B	10708086	TraesCS3B02G024900	DEAD/DEAH box RNA helicase	TraesCS3B03G0056500	15817353..15827081	-	-	5.68613	-	0.210938	-
	MLM	32_Tdurum_contig80344_144	3B	10708086	TraesCS3B02G024900	DEAD/DEAH box RNA helicase	TraesCS3B03G0056500	15817353..15827081	-	-	5.68613	-	0.210938	-
	pKWmEB	33_Excalibur_c63859_401	3B	812337770	TraesCS3B02G585300	RING-type domain-containing protein	TraesCS3B03G1463000	831757330..831765439	-6.5837	3.2299	3.9395	18.8869	0.4362	CC
	FASTmrEMMA	34_Kukri_rep_c96809_352	3D	7221663	TraesCS3D02G022400	leucine--tRNA ligase	TraesCS3D03G0039200	7217237..7225137	10.7029	3.2868	3.9998	4.6752	0.3105	AA
	pKWmEB	35_wsnp_Ex_rep_c78526_74641162	3D	159425959	TraesCS3D02G177600	non-specific serine/threonine protein kinase	TraesCS3D03G0386700	160024799..160029471	-2.6251	4.1527	4.9117	3.3154	0.4096	GG
	pLARmEB	36_BS00085711_51	5A	657057643	TraesCS5A02G485700	PH domain-containing protein	TraesCS5A03G1139900	658674162..658697454	6.4703	4.9934	5.7893	9.9084	0.2816	AA
	mrMLM	37_wsnp_Ex_c18654_27528399	5D	425717394	TraesCS5D02G336200	Synaptotagmin-2-like	TraesCS5D03G0756200	428575586..428579509	-7.0036	3.8312	4.5742	9.0229	0.2074	GG
	mrMLM	38_BS00021686_51	6B	174566651	TraesCS6B02G166700	BTB domain-containing protein	TraesCS6B03G0422800	180805377..180809013	-3.7962	4.151	4.9099	1.9494	0.2207	GG
	pKWmEB	39_wsnp_Ku_rep_c72013_71735741	6B	640973852	TraesCS6B02G367000	Myosin-15	TraesCS6B03G1038300	649166327..649183751	6.0973	5.6734	6.4951	15.922	0.2261	GG
	mrMLM	40_BS00014126_51	7A	23328723	TraesCS7A02G050200	Multiple organellar RNA editing factor 2, chloroplastic	TraesCS7A03G0111800	24246669..24250241	6.6024	3.475	4.1988	5.9892	0.391	CC
	mrMLM	41_Excalibur_c32144_159	7A	36651041	TraesCS7A02G071000	Potassium transporter	TraesCS7A03G0160500	38918222..38921596	9.9271	4.1962	4.9573	12.8987	0.1117	GG
	mrMLM	42_Kukri_c38676_251	7A	634917737	TraesCS7A02G440200	NB-ARC domain-containing protein	TraesCS7A03G1066400	639147465..639152378	-8.7864	4.7368	5.5221	14.6711	0.2527	AA
	FASTmrMLM	43_Kukri_c95270_1069	7B	517313664	TraesCS7B02G283100	RING-type E3 ubiquitin transferase[...]	TraesCS7B03G0771800	521902270..521910319	7.2804	4.7764	5.5633	12.1802	0.1789	AC
	FASTmrMLM	44_Excalibur_rep_c68565_1411	7B	593639683	TraesCS7B02G339300	RNA polymerase I-specific transcription initiation factor RRN3	TraesCS7B03G0910900	598328370..598335438	-6.5311	3.6975	4.4335	7.9412	0.3763	CC
	pLARmEB	44_Excalibur_rep_c68565_1411	7B	593639683	TraesCS7B02G339300	RNA polymerase I-specific transcription initiation factor RRN3	TraesCS7B03G0910900	598328370..598335438	-5.4764	3.0135	3.7096	5.3718	0.3763	CC
	pKWmEB	44_Excalibur_rep_c68565_1411	7B	593639683	TraesCS7B02G339300	RNA polymerase I-specific transcription initiation factor RRN3	TraesCS7B03G0910900	598328370..598335438	-6.9942	5.6517	6.4726	13.218	0.3803	CC
	pKWmEB	45_wsnp_RFL_Contig2136_1423367	7B	670278986	TraesCS7B02G402800	MMS19 nucleotide excision repair protein	TraesCS7B03G1084500	677195719..677206408	5.863	5.0734	5.8725	15.5755	0.3112	AA
Quantitative Trait Nucleotides (QTN) for Days To Anthesis (DTA) and Plant Height (PLHT) detected in the Morden 2015 environment (MDN15-1 dataset) by multi-locus mrMLM
Environ.	GWAS	QTN	Chr	RefSeq 1.0 SNP	RefSeq 1.0 Candidate	Description	RefSeq 2.1 Candidate	RefSeq 2.1 gene	QTN	LOD	'-log10(P)'	r2 (%)	MAF	Genotype
& trait	Method			Physical loc. (bp)	gene ID		gene new ID	Physical loc. (bp)	effect	score
MDN15-1	FASTmrMLM	46_RAC875_c16391_426	1A	508555158	TraesCS1A02G317000	Uncharacterized protein	TraesCS1A03G0787000	510051474..510054986	-1.0322	4.8434	5.6331	13.3009	0.2895	GG
DTA	FASTmrMLM	47_Tdurum_contig29915_167	1A	589040877	TraesCS1A02G439700	Zinc finger, CCHC-type/Flocculation protein FLO11-like/FACT complex subunit SSRP1	TraesCS1A03G1069100	593599890..593602877	0.872	3.0637	3.763	5.4533	0.4395	AA
	pLARmEB	47_Tdurum_contig29915_167	1A	589040877	TraesCS1A02G439700	Zinc finger, CCHC-type/Flocculation protein FLO11-like/FACT complex subunit SSRP1	TraesCS1A03G1069100	593599890..593602877	0.9904	4.169	4.9288	6.4636	0.4395	AA
	FASTmrEMMA	48_Ku_c106533_550	1B	563675235	TraesCS1B02G336700	Disease resistance protein	TraesCS1B03G0922300	570333804..570337336	3.3559	7.3466	8.221	8.2832	0.1789	AA
	pKWmEB	48_Ku_c106533_550	1B	563675235	TraesCS1B02G336700	Disease resistance protein	TraesCS1B03G0922300	570333804..570337336	1.4521	7.7759	8.662	37.4992	0.1809	AA
	pLARmEB	49_Kukri_c27717_316	1D	238060333	TraesCS1D02G166700	Pentatricopeptide repeat-containing protein	TraesCS1D03G0429200	240672206..240673769	1.2323	3.3743	4.0924	6.1275	0.4526	AG
	pKWmEB	49_Kukri_c27717_316	1D	238060333	TraesCS1D02G166700	Pentatricopeptide repeat-containing protein	TraesCS1D03G0429200	240672206..240673769	1.336	3.5795	4.3092	13.1928	0.4521	GG
	mrMLM	50_wsnp_Ex_c11950_19164191	2A	4216166	TraesCS2A02G011400	YTH domain-containing protein	TraesCS2A03G0024100	6062525..6068056	1.4221	6.1671	7.0057	17.5657	0.2713	AA
	FASTmrMLM	51_BS00108865_51	2A	734910228	TraesCS2A02G508400	Dirigent protein	TraesCS2A03G1181800	738869794..738870596	0.9989	3.8065	4.5483	12.1503	0.3053	GG
	FASTmrEMMA	51_BS00108865_51	2A	734910228	TraesCS2A02G508400	Dirigent protein	TraesCS2A03G1181800	738869794..738870596	2.1692	4.3225	5.0895	3.5811	0.3053	GG
	pLARmEB	51_BS00108865_51	2A	734910228	TraesCS2A02G508400	Dirigent protein	TraesCS2A03G1181800	738869794..738870596	1.2661	6.4253	7.2723	17.9348	0.3053	GG
	FASTmrMLM	52_RAC875_c10626_2089	2B	788655517	TraesCS2B02G608300	RCK N-terminal domain-containing protein	TraesCS2B03G1522700	798770194..798781692	-0.8056	5.3827	6.1937	8.2934	0.2711	GG
	pLARmEB	52_RAC875_c10626_2089	2B	788655517	TraesCS2B02G608300	RCK N-terminal domain-containing protein	TraesCS2B03G1522700	798770194..798781692	-0.6317	3	3.6953	4.6858	0.2711	GG
	pKWmEB	52_RAC875_c10626_2089	2B	788655517	TraesCS2B02G608300	RCK N-terminal domain-containing protein	TraesCS2B03G1522700	798770194..798781692	-0.7839	5.4343	6.2472	13.089	0.2739	GG
	FASTmrMLM	53_Ku_c519_281	3B	9166877	TraesCS3B02G021600	Cyclic nucleotide-binding domain-containing protein	TraesCS3B03G0049400	14272431..14284305	0.7321	4.3183	5.0851	2.4704	0.0789	AA
	pKWmEB	53_Ku_c519_281	3B	9166877	TraesCS3B02G021600	Cyclic nucleotide-binding domain-containing protein	TraesCS3B03G0049400	14272431..14284305	0.6634	3.8006	4.5421	3.9241	0.0798	AA
	mrMLM	54_BS00048067_51	4A	708681342	TraesCS4A02G439400	Peptidase A1 domain-containing protein	TraesCS4A03G1095400	713428548..713430568	0.4594	3.0007	3.696	1.4657	0.2846	AA
	mrMLM	55_Kukri_c93922_206	4B	653011491	TraesCS4B02G364900	BHLH domain-containing protein	TraesCS4B03G0941400	652379536..652385675	0.897	3.0744	3.7744	7.0081	0.2606	GG
	pLARmEB	56_BS00110902_51	6A	23356902	TraesCS6A02G044600	WRKY transcription factor 19	TraesCS6A03G0102100	25384689..25388564	-0.7484	3.1176	3.8203	1.6797	0.4895	AG
	pKWmEB	57_Tdurum_contig13698_141	6B	475725896	TraesCS6B02G264100	HNHc domain-containing protein	TraesCS6B03G0772400	483853312..483879697	-0.2652	3.7517	4.4906	1.2698	0.4681	GG
	mrMLM	58_wsnp_Ex_c16002_24419222	6B	485543057	TraesCS6B02G269700	Homeobox-leucine zipper protein ROC5	TraesCS6B03G0786500	493711023..493717802	-1.6392	8.6507	9.5589	23.4436	0.2606	AA
	mrMLM	59_BobWhite_c47347_420	6B	558926756	TraesCS6B02G311900	ATP synthase mitochondrial F1 complex assembly factor 1	TraesCS6B03G0894300	567042315..567046184	-1.583	3.9545	4.7038	20.1187	0.1755	AA
	mrMLM	60_RFL_Contig2615_700	6D	472890663	TraesCS6D02G406400	Metal tolerance protein C2	TraesCS6D03G0930200	494682427..494685198	-0.8547	3.0989	3.8004	5.9378	0.3138	GG
	FASTmrMLM	61_tplb0045p11_893	7A	675235632	TraesCS7A02G483900	Uncharacterized protein	TraesCS7A03G1171700	679827145..679827600	-0.5384	3.1036	3.8054	3.4116	0.3211	AG
MDN15-1	FASTmrMLM	62_Jagger_c1888_277	1B	5159773	TraesCS1B02G011200	Uncharacterized protein	TraesCS1B03G0020800	5614684..5615030	3.6087	3.301	4.0148	3.2082	0.4316	AA
PLHT	FASTmrEMMA	62_Jagger_c1888_277	1B	5159773	TraesCS1B02G011200	Uncharacterized protein	TraesCS1B03G0020800	5614684..5615030	8.6101	4.1846	4.9451	6.6742	0.4316	AA
	pLARmEB	62_Jagger_c1888_277	1B	5159773	TraesCS1B02G011200	Uncharacterized protein	TraesCS1B03G0020800	5614684..5615030	3.6087	3.2965	4.01	2.8535	0.4316	AA
	pKWmEB	62_Jagger_c1888_277	1B	5159773	TraesCS1B02G011200	Uncharacterized protein	TraesCS1B03G0020800	5614684..5615030	3.8747	4.9099	5.7024	5.6236	0.4255	AA
	FASTmrMLM	63_wsnp_Ex_c3044_5620102	2B	166472440	TraesCS2B02G191200	MHD domain-containing protein	TraesCS2B03G0460400	174421852..174426283	3.8212	3.4029	4.1226	14.712	0.2947	AA
	pLARmEB	63_wsnp_Ex_c3044_5620102	2B	166472440	TraesCS2B02G191200	MHD domain-containing protein	TraesCS2B03G0460400	174421852..174426283	3.8214	3.4815	4.2057	13.0865	0.2947	AA
	mrMLM	64_BS00066409_51	2D	620527972	TraesCS2D02G541500	Genome assembly, chromosome: II	TraesCS2D03G1202000	623526751..623528825	-5.5388	5.4414	6.2546	16.1432	0.117	CC
	FASTmrMLM	65_IACX1632	4B	578043021	TraesCS4B02G292600	N-acetyltransferase domain-containing protein	TraesCS4B03G0770000	577090863..577094213	-6.785	5.9787	6.811	34.1094	0.3842	AG
	FASTmrEMMA	65_IACX1632	4B	578043021	TraesCS4B02G292600	N-acetyltransferase domain-containing protein	TraesCS4B03G0770000	577090863..577094213	-13.7695	6.0501	6.8848	12.4267	0.3842	AG
	pLARmEB	65_IACX1632	4B	578043021	TraesCS4B02G292600	N-acetyltransferase domain-containing protein	TraesCS4B03G0770000	577090863..577094213	-6.7848	5.6304	6.4505	30.335	0.3842	AG
	pKWmEB	66_Ra_c2142_821	5A	705571511	TraesCS5A02G552800	DUF4220 domain-containing protein	TraesCS5A03G1290500	708272886..708276909	-2.1575	4.2458	5.0092	10.5851	0.4654	GG
	pKWmEB	67_Kukri_c7872_96	5B	55624205	TraesCS5B02G051300	Importin N-terminal domain-containing protein	TraesCS5B03G0129600	56688821..56695051	-3.9457	4.3406	5.1084	35.8692	0.2686	AA
	mrMLM	68_BobWhite_c11495_120	5B	584072434	TraesCS5B02G408400	Cold-regulated 413 plasma membrane protein 2	TraesCS5B03G1008600	587498217..587500679	-3.9964	3.5904	4.3207	11.4304	0.2367	AA
	mrMLM	69_BobWhite_c4580_669	6B	39764367	TraesCS6B02G060200	NAD(P)-bd_dom domain-containing protein	TraesCS6B03G0141500	43976802..43983106	-4.0892	3.1751	3.8813	5.1022	0.0612	AA
	mrMLM	70_BS00104265_51	6B	645659866	TraesCS6B02G372300	protein coding	TraesCS6B03G1051600	653923276..653926026	4.0415	4.9019	5.694	11.664	0.2367	AA
	pKWmEB	71_RFL_Contig2163_1769	6D	3854610	TraesCS6D02G010100	Lipoxygenase	TraesCS6D03G0024800		-1.6375	3.1916	3.8989	5.3846	0.4255	GG
	mrMLM	72_Tdurum_contig569_263	6D	462321946	TraesCS6D02G382800	Cytochrome P450	TraesCS6D03G0881700	483796821..483804492	-3.6463	3.8073	4.5491	9.4945	0.2633	AA
	mrMLM	73_BS00022009_51	7B	553884310	TraesCS7B02G309900	mitogen-activated protein kinase	TraesCS7B03G0831100	558530110..558534330	-4.9458	3.0574	3.7563	17.1561	0.2101	GG
Quantitative Trait Nucleotides (QTN) for FHB Incidence (INC), Severity (SEV) and Index (IND) detected in a second MDN15-2 dataset of the Morden 2015 environment, using single-locus MLM (highlighted in red) and multi-locus mrMLM methods
Environ.	GWAS	QTN	Chr	Physical	RefSeq 1.0 Candidate	Description	RefSeq 2.1 Candidate	RefSeq 2.1 gene	QTN	LOD	'-log10(P)'	r2 (%)	MAF	Genotype
& trait	Method			location (bp)	gene ID		gene new ID	Physical loc. (bp)	effect	score
MDN15-2	mrMLM	74_wsnp_BG263358A_Ta_2_1	1D	433252741	TraesCS1D02G344800	inorganic diphosphatase	TraesCS1D03G0813700	435690767..435693069	-9.8099	4.3164	5.0831	20.0832	0.2819	GG
INC	FASTmrMLM	74_wsnp_BG263358A_Ta_2_1	1D	433252741	TraesCS1D02G344800	inorganic diphosphatase	TraesCS1D03G0813700	435690767..435693069	-7.0155	3.0401	3.7379	13.7625	0.2789	GG
	pKWmEB	74_wsnp_BG263358A_Ta_2_1	1D	433252741	TraesCS1D02G344800	inorganic diphosphatase	TraesCS1D03G0813700	435690767..435693069	-9.9368	7.0901	7.9572	29.7389	0.2819	GG
	mrMLM	75_Kukri_c11935_65	2D	78376959	TraesCS2D02G132900	Genome assembly, chromosome: II	TraesCS2D03G0279000	80761955..80778508	-7.8597	3.0082	3.704	5.7682	0.4362	AA
	mrMLM	76_CAP12_rep_c3868_270	3B	986669	TraesCS3B02G000700	1-deoxy-D-xylulose-5-phosphate reductoisomerase	TraesCS3B03G0003000	859122..864220	7.0025	4.9035	5.6957	9.4057	0.3298	CC
	FASTmrMLM	77_CAP7_c1576_371	3B	10708086	TraesCS3B02G024900	DEAD/DEAH box helicase domain	TraesCS3B03G0056500	15817353..15827081	6.2016	3.3036	4.0176	10.5914	0.2079	GG
	pLARmEB	77_CAP7_c1576_371	3B	10708086	TraesCS3B02G024900	DEAD/DEAH box helicase domain	TraesCS3B03G0056500	15817353..15827081	7.6471	4.5826	5.3612	10.9417	0.2079	GG
	mrMLM	78_BS00022961_51	3B	50793845	TraesCS3B02G080300	F-box domain-containing protein	TraesCS3B03G0185400	61529036..61534438	9.9484	6.0651	6.9003	4.1754	0.0532	GG
	FASTmrMLM	78_BS00022961_51	3B	50793845	TraesCS3B02G080300	F-box domain-containing protein	TraesCS3B03G0185400	61529036..61534438	7.1568	3.417	4.1376	2.8953	0.0526	GG
	pKWmEB	78_BS00022961_51	3B	50793845	TraesCS3B02G080300	F-box domain-containing protein	TraesCS3B03G0185400	61529036..61534438	8.6754	3.9544	4.7037	7.0132	0.0532	GG
	mrMLM	79_wsnp_Ex_c13629_21411429	3D	609166718	TraesCS3D02G534100	Legumain/Vacuolar-processing enzyme-like	TraesCS3D03G1180200	613276881..613282635	8.6358	3.9973	4.7487	15.7591	0.2606	GG
	FASTmrMLM	79_wsnp_Ex_c13629_21411429	3D	609166718	TraesCS3D02G534100	Legumain/Vacuolar-processing enzyme-like	TraesCS3D03G1180200	613276881..613282635	7.0394	4.1266	4.8843	14.0305	0.2579	GG
	pLARmEB	79_wsnp_Ex_c13629_21411429	3D	609166718	TraesCS3D02G534100	Legumain/Vacuolar-processing enzyme-like	TraesCS3D03G1180200	613276881..613282635	6.4439	3.4334	4.1549	7.9882	0.2579	GG
	pKWmEB	79_wsnp_Ex_c13629_21411429	3D	609166718	TraesCS3D02G534100	Legumain/Vacuolar-processing enzyme-like	TraesCS3D03G1180200	613276881..613282635	7.9656	5.2565	6.0627	15.1899	0.2606	GG
	pLARmEB	80_BS00000006_51	5A	706240306	TraesCS5A02G554200	Beta-amylase[...]	TraesCS5A03G1295800	710066497..710070348	5.0667	4.4211	5.1926	3.3463	0.2105	AA
	mrMLM	81_BS00110902_51	6A	23356902	TraesCS6A02G044600	WRKY transcription factor 19	TraesCS6A03G0102100	25384689..25388564	10.659	4.9336	5.727	6.1272	0.4894	GG
	FASTmrMLM	81_BS00110902_51	6A	23356902	TraesCS6A02G044600	WRKY transcription factor 19	TraesCS6A03G0102100	25384689..25388564	10.5398	5.3438	6.1533	8.0274	0.4895	AG
	FASTmrEMMA	81_BS00110902_51	6A	23356902	TraesCS6A02G044600	WRKY transcription factor 19	TraesCS6A03G0102100	25384689..25388564	29.0085	7.6164	8.4983	11.3006	0.4895	AG
	pLARmEB	81_BS00110902_51	6A	23356902	TraesCS6A02G044600	WRKY transcription factor 19	TraesCS6A03G0102100	25384689..25388564	10.7304	5.3117	6.12	5.6531	0.4895	AG
	FASTmrMLM	82_Kukri_c40735_318	7A	683486210	TraesCS7A02G494600	MMS19 nucleotide excision repair protein	TraesCS7A03G1198800	688089634..688100109	-6.3981	3.4003	4.1199	11.1381	0.2	AA
	pLARmEB	82_Kukri_c40735_318	7A	683486210	TraesCS7A02G494600	MMS19 nucleotide excision repair protein	TraesCS7A03G1198800	688089634..688100109	-7.1253	4.0804	4.8359	9.3857	0.2	AA
	pKWmEB	82_Kukri_c40735_318	7A	683486210	TraesCS7A02G494600	MMS19 nucleotide excision repair protein	TraesCS7A03G1198800	688089634..688100109	-7.3881	4.0565	4.8108	18.3246	0.2021	AA
	mrMLM	83_wsnp_RFL_Contig2136_1423367	7B	670278986	TraesCS7B02G402800	MMS19 nucleotide excision repair protein	TraesCS7B03G1084500	677195719..677206408	8.1764	3.6704	4.405	13.2386	0.3112	AA
MDN15-2	FASTmrMLM	84_RAC875_c21598_248	1B	159388580	TraesCS1B02G129300	Acyl-coenzyme A oxidase 4, peroxisomal	TraesCS1B03G0349500	165919683..165923734	3.8625	3.384	4.1027	3.0523	0.4237	GG
SEV	pLARmEB	84_RAC875_c21598_248	1B	159388580	TraesCS1B02G129300	Acyl-coenzyme A oxidase 4, peroxisomal	TraesCS1B03G0349500	165919683..165923734	4.0519	4.7992	5.5871	3.2278	0.4237	GG
	pLARmEB	85_wsnp_BG263358A_Ta_2_1	1D	433252741	TraesCS1D02G344800	inorganic diphosphatase	TraesCS1D03G0813700	435690767..435693069	-7.2528	3.2641	3.9757	10.3176	0.2789	GG
	pLARmEB	86_BS00011149_51	2B	25594755	TraesCS2B02G052300	histone acetyltransferase	TraesCS2B03G0111700	28618126..28626409	-2.8712	4.3144	5.081	1.5588	0.4132	GG
	FASTmrMLM	87_wsnp_Ex_c34419_42734849	2B	752490757	TraesCS2B02G558300	Hexosyltransferase	TraesCS2B03G1400100	760795581..760799615	8.525	3.6187	4.3505	6.1575	0.4605	AG
	FASTmrEMMA	88_CAP12_rep_c3868_270	3B	986669	TraesCS3B02G000700	1-deoxy-D-xylulose-5-phosphate reductoisomerase	TraesCS3B03G0003000	859122..864220	26.3754	7.6191	8.501	13.6466	0.3263	CC
	pLARmEB	88_CAP12_rep_c3868_270	3B	986669	TraesCS3B02G000700	1-deoxy-D-xylulose-5-phosphate reductoisomerase	TraesCS3B03G0003000	859122..864220	6.2645	3.1375	3.8414	7.075	0.3263	CC
	pKWmEB	88_CAP12_rep_c3868_270	3B	986669	TraesCS3B02G000700	1-deoxy-D-xylulose-5-phosphate reductoisomerase	TraesCS3B03G0003000	859122..864220	12.5285	10.3987	11.3451	33.3846	0.3298	CC
	FASTmrMLM	89_CAP7_c1576_371	3B	10708086	TraesCS3B02G024900	DEAD/DEAH box helicase domain	TraesCS3B03G0056500	15817353..15827081	15.0054	10.96	11.9174	45.2615	0.2079	GG
	pLARmEB	89_CAP7_c1576_371	3B	10708086	TraesCS3B02G024900	DEAD/DEAH box helicase domain	TraesCS3B03G0056500	15817353..15827081	9.4148	4.1606	4.92	17.122	0.2079	GG
	MLM	89_CAP7_c1576_371	3B	10708086	TraesCS3B02G024900	DEAD/DEAH box helicase domain	TraesCS3B03G0056500	15817353..15827081	-	-	6.54997	-	0.210938	-
	MLM	89_Tdurum_contig80344_144	3B	10708086	TraesCS3B02G024900	DEAD/DEAH box helicase domain	TraesCS3B03G0056500	15817353..15827081	-	-	6.54997	-	0.210938	-
	FASTmrMLM	90_BS00022961_51	3B	50793845	TraesCS3B02G080300	F-box domain-containing protein	TraesCS3B03G0185400	61529036..61534438	9.5033	5.3348	6.144	3.7266	0.0526	GG
	pLARmEB	90_BS00022961_51	3B	50793845	TraesCS3B02G080300	F-box domain-containing protein	TraesCS3B03G0185400	61529036..61534438	8.7636	4.8279	5.617	3.0453	0.0526	GG
	pKWmEB	90_BS00022961_51	3B	50793845	TraesCS3B02G080300	F-box domain-containing protein	TraesCS3B03G0185400	61529036..61534438	8.8982	5.1101	5.9106	3.7977	0.0532	GG
	pLARmEB	91_Excalibur_c49550_97	5A	597660551	TraesCS5A02G406000	Eukaryotic translation initiation factor 3 subunit C	TraesCS5A03G0963000	599471133..599475645	-6.2386	3.1592	3.8645	4.5473	0.0895	AG
	pKWmEB	92_BS00080544_51	6B	234560063	TraesCS6B02G197300	S-adenosylmethionine synthase	TraesCS6B03G0506800	240608170..240610672	-4.8366	3.7085	4.4451	6.2691	0.1702	GG
	pLARmEB	93_Tdurum_contig44853_1539	6D	2267480	TraesCS6D02G004900	Enhancer of polycomb-like protein	TraesCS6D03G0012000	2248880..2253420	3.8565	3.3082	4.0224	2.3788	0.4632	AG
	pKWmEB	93_Tdurum_contig44853_1539	6D	2267480	TraesCS6D02G004900	Enhancer of polycomb-like protein	TraesCS6D03G0012000	2248880..2253420	4.6472	4.6623	5.4444	5.1266	0.4628	AA
	FASTmrEMMA	94_wsnp_RFL_Contig2136_1423367	7B	670278986	TraesCS7B02G402800	MMS19 nucleotide excision repair protein	TraesCS7B03G1084500	677195719..677206408	22.7799	5.8273	6.6544	10.5091	0.3132	AG
	pKWmEB	94_wsnp_RFL_Contig2136_1423367	7B	670278986	TraesCS7B02G402800	MMS19 nucleotide excision repair protein	TraesCS7B03G1084500	677195719..677206408	7.8091	4.7561	5.5422	22.3935	0.3112	AA
MDN15-2	FASTmrEMMA	95_CAP12_rep_c3868_270	3B	986669	TraesCS3B02G000700	1-deoxy-D-xylulose-5-phosphate reductoisomerase	TraesCS3B03G0003000	859122..864220	18.589	4.3254	5.0925	7.275	0.3263	CC
IND	pKWmEB	95_CAP12_rep_c3868_270	3B	986669	TraesCS3B02G000700	1-deoxy-D-xylulose-5-phosphate reductoisomerase	TraesCS3B03G0003000	859122..864220	9.1124	6.3025	7.1456	24.0814	0.3298	CC
	FASTmrMLM	96_CAP7_c1576_371	3B	10708086	TraesCS3B02G024900	DEAD/DEAH box RNA helicase	TraesCS3B03G0056500	15817353..15827081	11.715	7.3944	8.2702	32.7093	0.2079	GG
	pLARmEB	96_CAP7_c1576_371	3B	10708086	TraesCS3B02G024900	DEAD/DEAH box RNA helicase	TraesCS3B03G0056500	15817353..15827081	11.7282	8.029	8.9218	25.8164	0.2079	GG
	MLM	96_CAP7_c1576_371	3B	10708086	TraesCS3B02G024900	DEAD/DEAH box RNA helicase	TraesCS3B03G0056500	15817353..15827081	-	-	5.95907	-	0.210938	-
	MLM	96_Tdurum_contig80344_144	3B	10708086	TraesCS3B02G024900	DEAD/DEAH box RNA helicase	TraesCS3B03G0056500	15817353..15827081	-	-	5.95907	-	0.210938	-
	mrMLM	97_Kukri_c35146_2094	3B	151226394	TraesCS3B02G157400	Protein kinase domain-containing protein	TraesCS3B03G0375600	162965646..162994876	-6.3645	3.2971	4.0107	3.0738	0.0718	GG
	mrMLM	98_Excalibur_rep_c109599_89	3D	7222087	TraesCS3D02G022400	leucine--tRNA ligase	TraesCS3D03G0039200	7217237..7225137	11.7523	3.1966	3.9042	20.9564	0.2979	AA
	mrMLM	99_wsnp_Ex_c48449_53350799	4A	594217058	TraesCS4A02G290400	Phosphomethylpyrimidine synthase, chloroplastic	TraesCS4A03G0740400	593037814..593041425	-8.8275	3.704	4.4404	11.4756	0.1941	AA
	mrMLM	100_wsnp_Ex_c12812_20324622	4A	605731006	TraesCS4A02G315800	Mediator of RNA polymerase II transcription subunit 13	TraesCS4A03G0789100	604623980..604639969	8.1844	3.4025	4.1222	6.2656	0.0931	AA
	mrMLM	101_Ra_c9938_1734	5A	486750616	TraesCS5A02G276900	F-box domain-containing protein	TraesCS5A03G0679600	487206059..487209235	-8.5386	4.6879	5.4711	6.034	0.0798	GG
	pKWmEB	102_BS00000006_51	5A	706240306	TraesCS5A02G554200	Beta-amylase	TraesCS5A03G1295800	710066497..710070348	4.9173	5.8602	6.6884	3.4127	0.2128	AA
	mrMLM	103_Tdurum_contig68343_339	5B	477498906	TraesCS5B02G291900	CFA20_dom domain-containing protein	TraesCS5B03G0754000	480496602..480499700	-6.9931	4.3285	5.0957	7.6065	0.4973	AA
	pLARmEB	103_Tdurum_contig68343_339	5B	477498906	TraesCS5B02G291900	CFA20_dom domain-containing protein	TraesCS5B03G0754000	480496602..480499700	-3.6225	3.0155	3.7117	2.5336	0.4974	AA
	FASTmrMLM	104_BS00110902_51	6A	23356902	TraesCS6A02G044600	WRKY transcription factor 19	TraesCS6A03G0102100	25384689..25388564	8.5462	3.3837	4.1023	4.5678	0.4895	AG
	pLARmEB	105_BS00021686_51	6B	174566651	TraesCS6B02G166700	BTB domain-containing protein	TraesCS6B03G0422800	180805377..180809013	-4.5285	3.615	4.3466	2.8196	0.2184	GG
	pKWmEB	106_BS00080544_51	6B	234560063	TraesCS6B02G197300	S-adenosylmethionine synthase	TraesCS6B03G0506800	240608170..240610672	-7.0394	6.2922	7.1349	10.9362	0.1702	GG
	mrMLM	107_Kukri_c38025_633	6D	462840323	TraesCS6D02G384600	F-box domain-containing protein	TraesCS6D03G0884100	484314590..484316708	-8.1433	3.5771	4.3066	4.7164	0.0665	AA
	mrMLM	108_wsnp_RFL_Contig2136_1423367	7B	670278986	TraesCS7B02G402800	MMS19 nucleotide excision repair protein	TraesCS7B03G1084500	677195719..677206408	11.4465	4.7276	5.5125	19.0871	0.3112	AA
	FASTmrMLM	108_wsnp_RFL_Contig2136_1423367	7B	670278986	TraesCS7B02G402800	MMS19 nucleotide excision repair protein	TraesCS7B03G1084500	677195719..677206408	7.3008	3.0433	3.7413	12.2399	0.3132	AG
	FASTmrEMMA	108_wsnp_RFL_Contig2136_1423367	7B	670278986	TraesCS7B02G402800	MMS19 nucleotide excision repair protein	TraesCS7B03G1084500	677195719..677206408	22.8111	6.468	7.3164	11.3098	0.3132	AG
	pLARmEB	108_wsnp_RFL_Contig2136_1423367	7B	670278986	TraesCS7B02G402800	MMS19 nucleotide excision repair protein	TraesCS7B03G1084500	677195719..677206408	11.5807	6.7837	7.6418	24.2525	0.3132	AG
	pKWmEB	108_wsnp_RFL_Contig2136_1423367	7B	670278986	TraesCS7B02G402800	MMS19 nucleotide excision repair protein	TraesCS7B03G1084500	677195719..677206408	9.1742	7.0952	7.9625	30.5983	0.3112	AA

## Sheet: BDN15
Quantitative Trait Nucleotides (QTN) for FHB Severity (SEV) and Index (IND) detected in the Brandon 2015 environment (BDN15 dataset) by the multi-locus mrMLM method
Environ.	GWAS	QTN	Chr	Physical	RefSeq 1.0 Candidate	Description	RefSeq 2.1 Candidate	RefSeq 2.1 gene	QTN	LOD	'-log10(P)'	r2 (%)	MAF	Genotype
& trait	Method			location (bp)	gene ID		gene new ID	Physical loc. (bp)	effect	score
BDN15	mrMLM	109_IACX6432	1A	54075143	TraesCS1A02G071800	Metal tolerance protein 1-like	TraesCS1A03G0175400	56581390..56584398	-9.5831	4.9832	5.7787	12.9132	0.2048	AA
SEV	mrMLM	110_BobWhite_c19433_329	2A	30866076	TraesCS2A02G070100	Glycosyltransferase	TraesCS2A03G0136400	35377362..35378813	18.7086	4.9292	5.7225	36.3366	0.1117	GG
	mrMLM	111_BS00001400_51	3A	1308324	-	-	-	-	10.6672	3.0447	3.7428	4.531	0.2686	GG
	pKWmEB	112_wsnp_Ex_c48449_53350799	4A	594217058	TraesCS4A02G290400	Phosphomethylpyrimidine synthase, chloroplastic	TraesCS4A03G0740400	593037814..593041425	-6.9334	3.297	4.0106	17.3874	0.1941	AA
	mrMLM	113_wsnp_CAP8_c1210_739365	5B	26951053	TraesCS5B02G028000	4HBT domain-containing protein	TraesCS5B03G0065800	27153640..27155203	12.6542	4.3884	5.1584	10.3097	0.0638	AA
	FASTmrMLM	114_wsnp_Ex_rep_c102159_87387134	6B	131220987	TraesCS6B02G134200	DUF6598 domain-containing protein	TraesCS6B03G0336300	137045508..137048289	-17.9152	7.545	8.4249	44.7048	0.1132	GG
	pLARmEB	114_wsnp_Ex_rep_c102159_87387134	6B	131220987	TraesCS6B02G134200	DUF6598 domain-containing protein	TraesCS6B03G0336300	137045508..137048289	-17.9277	8.0148	8.9072	28.8892	0.1132	GG
	pKWmEB	114_wsnp_Ex_rep_c102159_87387134	6B	131220987	TraesCS6B02G134200	DUF6598 domain-containing protein	TraesCS6B03G0336300	137045508..137048289	-14.2736	6.6712	7.5259	29.4702	0.1144	GG
	FASTmrEMMA	115_Ex_c1145_552	6B	471167653	TraesCS6B02G261200	Uncharacterized protein	TraesCS6B03G0766700	479319600..479320930	14.815	4.6753	5.4579	7.854	0.1947	AA
	FASTmrEMMA	116_wsnp_Ex_rep_c69639_68590556	7B	198938742	TraesCS7B02G149900	Rab-GAP TBC domain-containing protein	TraesCS7B03G0408000	212670560..212675584	-20.204	4.3378	5.1055	5.5374	0.3211	AG
	pKWmEB	116_wsnp_Ex_rep_c69639_68590556	7B	198938742	TraesCS7B02G149900	Rab-GAP TBC domain-containing protein	TraesCS7B03G0408000	212670560..212675584	-7.4853	3.246	3.9565	14.0676	0.3191	AA
BDN15	FASTmrEMMA	117_BS00033776_51	1D	486764584	TraesCS1D02G442100	zf-LSD1 domain-containing protein	TraesCS1D03G1016500	489427156..489428894	18.7627	3.1536	3.8586	5.2285	0.2684	AA
IND	pLARmEB	118_wsnp_Ex_rep_c102159_87387134	6B	131220987	TraesCS6B02G134200	DUF6598 domain-containing protein	TraesCS6B03G0336300	137045508..137048289	-1.0742e-05	3.9181	4.6656	9.9987e-12	0.1132	GG
	pKWmEB	118_wsnp_Ex_rep_c102159_87387134	6B	131220987	TraesCS6B02G134200	DUF6598 domain-containing protein	TraesCS6B03G0336300	137045508..137048289	-15.8542	4.0851	4.8408	37.9456	0.1144	GG

## Sheet: MDN16
Quantitative Trait Nucleotides (QTN) for FHB Incidence (INC), Severity (SEV), Index (IND), Days To Anthesis (DTA) and Plant Height (PLHT) detected from the 2016 Brandon and Morden environments (BDN16 and MDN16 datasets) using single-locus MLM (highlighted in red) and multi-locus mrMLM methods
Environ.	GWAS	QTN	Chr	Physical	RefSeq 1.0 Candidate	Description	RefSeq 2.1 Candidate	RefSeq 2.1 gene	QTN	LOD	'-log10(P)'	r2 (%)	MAF	Genotype
& trait	Method			location (bp)	gene ID		gene new ID	Physical loc. (bp)	effect	score
MDN16	mrMLM	119_Ra_c2895_591	1A	462435782	TraesCS1A02G267300	RRM domain-containing protein	TraesCS1A03G0679600	464141905..464143896	9.8895	4.6144	5.3944	30.656	0.381	AA
INC	FASTmrMLM	119_Ra_c2895_591	1A	462435782	TraesCS1A02G267300	RRM domain-containing protein	TraesCS1A03G0679600	464141905..464143896	7.3842	3.6459	4.3792	19.6018	0.377	AA
	pLARmEB	119_Ra_c2895_591	1A	462435782	TraesCS1A02G267300	RRM domain-containing protein	TraesCS1A03G0679600	464141905..464143896	7.3844	3.6459	4.3792	14.1866	0.377	AA
	mrMLM	120_BS00021688_51	5A	698003176	-	-	-	-	8.1777	4.9683	5.7631	13.7144	0.1376	AA
	FASTmrMLM	120_BS00021688_51	5A	698003176	-	-	-	-	6.8737	6.5037	7.3532	11.1126	0.1361	AA
	FASTmrEMMA	120_BS00021688_51	5A	698003176	-	-	-	-	13.8465	5.4215	6.2339	10.6789	0.1361	AA
	pLARmEB	120_BS00021688_51	5A	698003176	-	-	-	-	6.8738	6.5037	7.3532	8.0426	0.1361	AA
MDN16	FASTmrMLM	121_BS00067046_51	2B	31422132	TraesCS2B02G064900	DUF4220 domain-containing protein	TraesCS2B03G0138000	34441063..34444743	-5.7398	3.169	3.8749	10.9085	0.2775	AG
SEV	pLARmEB	121_BS00067046_51	2B	31422132	TraesCS2B02G064900	DUF4220 domain-containing protein	TraesCS2B03G0138000	34441063..34444743	-5.5309	3.0098	3.7057	11.1171	0.2775	AG
	FASTmrEMMA	122_Ra_c108690_556	2D	20770038	TraesCS2D02G053300	Receptor-like serine/threonine-protein kinase	TraesCS2D03G0101800	21704730..21707527	-3.5615e-05	3.1064	3.8084	3.058e-11	0.288	AG
	pKWmEB	123_RAC875_c50755_244	5B	577302293	TraesCS5B02G400000	Alpha-1,4 glucan phosphorylase	TraesCS5B03G0992900	580758449..580766040	-7.4205	3.6346	4.3673	23.9997	0.3836	CC
	pKWmEB	124_Kukri_c78348_266	6A	581734854	TraesCS6A02G349000	Equilibrative nucleoside transporter 1	TraesCS6A03G0897900	584653618..584655983	6.2963	3.6462	4.3795	21.7799	0.209	GG
MDN16	mrMLM	125_Jagger_c2152_123	1A	574640797	TraesCS1A02G416000	Delta(14)-sterol reductase	TraesCS1A03G1015700	578404816..578409355	7.7879	3.9556	4.705	6.5126	0.4577	GG
IND	mrMLM	126_GENE-0262_431	1A	536614283	TraesCS1A02G352200 -	Calcineurin B-like protein	TraesCS1A03G0864200	538309571..538311615	3.8388	3.0887	3.7896	4.4102	0.4947	AA
	mrMLM	127_Tdurum_contig44861_1253	1B	26186660	TraesCS1B02G046300	ACT domain-containing protein ACR	TraesCS1B03G0101300	28018788..28022657	10.3537	3.2678	3.9796	31.1649	0.291	CC
	pLARmEB	128_BS00067046_51	2B	31422132	TraesCS2B02G064900	DUF4220 domain-containing protein	TraesCS2B03G0138000	34441063..34444743	-6.1251	3.7439	4.4824	13.5927	0.2775	AG
	pKWmEB	129_CAP12_c3254_366	2B	789965438	TraesCS2B02G610400	Vacuolar iron transporter homolog 2	TraesCS2B03G1528000	800086509..800087730	3.6696	3.4174	4.138	5.5935	0.2011	GG
	FASTmrMLM	130_BS00000006_51	5A	706240306	TraesCS5A02G554200	Beta-amylase	TraesCS5A03G1295800	710066497..710070348	5.3835	4.7432	5.5287	7.6699	0.2042	AA
	FASTmrEMMA	130_BS00000006_51	5A	706240306	TraesCS5A02G554200	Beta-amylase	TraesCS5A03G1295800	710066497..710070348	10.1	3.9438	4.6926	7.0521	0.2042	AA
	pLARmEB	130_BS00000006_51	5A	706240306	TraesCS5A02G554200	Beta-amylase	TraesCS5A03G1295800	710066497..710070348	5.3803	4.9288	5.722	7.0308	0.2042	AA
	pKWmEB	130_BS00000006_51	5A	706240306	TraesCS5A02G554200	Beta-amylase	TraesCS5A03G1295800	710066497..710070348	4.0559	3.9596	4.7092	11.4354	0.2063	AA
	FASTmrMLM	131_Kukri_c78348_266	6A	581734854	TraesCS6A02G349000	Equilibrative nucleoside transporter 1	TraesCS6A03G0897900	584653618..584655983	6.7421	3.6012	4.332	17.622	0.2068	GG
	pLARmEB	131_Kukri_c78348_266	6A	581734854	TraesCS6A02G349000	Equilibrative nucleoside transporter 1	TraesCS6A03G0897900	584653618..584655983	6.1244	3.0574	3.7563	13.3455	0.2068	GG
	mrMLM	132_Tdurum_contig44853_1539	6D	2267480	TraesCS6D02G004900	Enhancer of polycomb-like protein	TraesCS6D03G0012000	2248880..2253420	5.3842	3.3162	4.0309	7.0468	0.4603	AA
MDN16	FASTmrMLM	133_wsnp_Ex_c36911_44767554	1A	582867888	TraesCS1A02G430400	JmjC domain-containing protein	TraesCS1A03G1045900	587217912..587225589	1.1356	3.6047	4.3357	16.2993	0.212	GG
DTA	pLARmEB	133_wsnp_Ex_c36911_44767554	1A	582867888	TraesCS1A02G430400	JmjC domain-containing protein	TraesCS1A03G1045900	587217912..587225589	1.0968	3.726	4.4635	13.3721	0.212	GG
	mrMLM	134_Kukri_c7770_176	1B	566603733	TraesCS1B02G338500	Uncharacterized protein	TraesCS1B03G0929200	573401611..573405692	1.3853	3.1088	3.8109	24.7102	0.2302	GG
	pKWmEB	135_CAP12_c5744_162	1B	632010532	TraesCS1B02G402000	FAS1 domain-containing protein	TraesCS1B03G1083200	639066257..639068460	1.2041	4.9648	5.7595	27.2838	0.1323	GG
	mrMLM	136_BS00110435_51	1B	636725907	TraesCS1B02G409100	Inhibitor_I29 domain-containing protein	TraesCS1B03G1101800	643957703..643959265	-1.072	3.0645	3.7639	4.822	0.0767	GG
	pKWmEB	137_IAAV5327	1D	18068404	TraesCS1D02G037700	ACT domain-containing protein ACR	TraesCS1D03G0074000	19452679..19456599	0.8411	4.003	4.7547	16.4963	0.3915	GG
	mrMLM	138_CAP8_c2833_303	2D	650322019	TraesCS2D02G597900	AT-hook motif nuclear-localized protein	TraesCS2D03G1277600	642660107..642662822	-1.0452	3.9945	4.7458	12.6904	0.2116	GG
	FASTmrMLM	138_CAP8_c2833_303	2D	650322019	TraesCS2D02G597900	AT-hook motif nuclear-localized protein	TraesCS2D03G1277600	642660107..642662822	-1.0292	4.0354	4.7887	12.3054	0.2094	GG
	FASTmrEMMA	138_CAP8_c2833_303	2D	650322019	TraesCS2D02G597900	AT-hook motif nuclear-localized protein	TraesCS2D03G1277600	642660107..642662822	-2.1463	4.5163	5.292	5.9663	0.2094	GG
	pLARmEB	138_CAP8_c2833_303	2D	650322019	TraesCS2D02G597900	AT-hook motif nuclear-localized protein	TraesCS2D03G1277600	642660107..642662822	-0.9847	4.7162	5.5006	9.9074	0.2094	GG
	FASTmrEMMA	139_RAC875_c22722_671	5B	693614130	TraesCS5B02G537700	Helicase C-terminal domain-containing protein	TraesCS5B03G1340800	704773219..704786138	1.6339e-05	3.7942	4.5354	2.1537e-10	0.2382	AG
MDN15 PLHT region	pLARmEB	140_Ra_c2557_2531	6B	696151765	TraesCS6B02G428000	Disease resistance protein RPM1	TraesCS6B03G1196600	705407142..705411318	1.1185	3.4937	4.2186	13.5788	0.1963	GG
	pKWmEB	141_tplb0024a09_2028	7A	46966752	TraesCS7A02G081500	Mediator of RNA polymerase II transcription subunit 17[...]	TraesCS7A03G0191600	49414571..49418473	-0.0001	3.0018	3.6972	13.9028	0.3862	GG
MDN16	pKWmEB	142_RAC875_c16352_594	1D	10382164	TraesCS1D02G024700	Drought-responsive family protein	TraesCS1D03G0046500	10789220..10791288	-2.546	4.7816	5.5688	16.4364	0.2434	GG
PLHT	pLARmEB	143_Ex_c40210_281	4A	56501984	TraesCS4A02G060200 -	BHLH domain-containing protein	TraesCS4A03G0119700	56467828..56472223	-2.0914	3.0153	3.7115	3.7303	0.3037	AA
	mrMLM	144_Tdurum_contig42229_113	4B	38280619	TraesCS4B02G049800	Protein kinase domain-containing protein	TraesCS4B03G0107800	41016487..41020890	6.0012	15.5021	16.5323	33.9613	0.1878	AA
	pLARmEB	144_Tdurum_contig42229_113	4B	38280619	TraesCS4B02G049800	Protein kinase domain-containing protein	TraesCS4B03G0107800	41016487..41020890	4.7082	9.2586	10.1809	17.7971	0.1859	AA
	FASTmrMLM	145_IACX1632	4B	578043021	TraesCS4B02G292600	N-acetyltransferase domain-containing protein	TraesCS4B03G0770000	577090863..577094213	-4.9241	4.6978	5.4814	24.3703	0.3848	AG
	FASTmrEMMA	145_IACX1632	4B	578043021	TraesCS4B02G292600	N-acetyltransferase domain-containing protein	TraesCS4B03G0770000	577090863..577094213	-10.7117	4.4067	5.1775	9.0703	0.3848	AG
	pLARmEB	145_IACX1632	4B	578043021	TraesCS4B02G292600	N-acetyltransferase domain-containing protein	TraesCS4B03G0770000	577090863..577094213	-3.6515	3.3258	4.0411	8.454	0.3848	AG
	MLM	145_IACX1632	4B	578043021	TraesCS4B02G292600	N-acetyltransferase domain-containing protein	TraesCS4B03G0770000	577090863..577094213	-	-	5.54		0.385417	-
	pKWmEB	146_Excalibur_c34451_370	5A	2875206	-	-	-	-	-2.9844	5.1639	5.9665	18.2749	0.1958	AA
	mrMLM	147_Excalibur_c47920_249	5A	3088583	TraesCS5A02G004400	Peptide transporter	TraesCS5A03G0008900	3992185..3995626	1.9326	4.4374	5.2096	3.8547	0.2196	AA
	mrMLM	148_wsnp_CAP11_c1116_654975	5A	684939787	TraesCS5A02G524200	GH16 domain-containing protein	TraesCS5A03G1224000	686706803..686707800	-4.6106	7.2816	8.1542	22.1851	0.2328	AA
	FASTmrMLM	148_wsnp_CAP11_c1116_654975	5A	684939787	TraesCS5A02G524200	GH16 domain-containing protein	TraesCS5A03G1224000	686706803..686707800	-2.4774	3.0586	3.7576	8.6449	0.2304	AA
	pLARmEB	148_wsnp_CAP11_c1116_654975	5A	684939787	TraesCS5A02G524200	GH16 domain-containing protein	TraesCS5A03G1224000	686706803..686707800	-2.8226	3.2896	4.0027	7.0791	0.2304	AA
	pKWmEB	149_Kukri_rep_c105540_177	5B	357106634	TraesCS5B02G197900	RRM domain-containing protein	TraesCS5B03G0526500	360205752..360210807	-2.972	4.7622	5.5485	26.1719	0.2487	AA
	pLARmEB	150_Excalibur_c13746_178	6A	456609998	TraesCS6A02G245000	Protein kinase domain-containing protein	TraesCS6A03G0667600	459017333..459031528	-2.6903	3.1711	3.8771	5.9341	0.322	GG
	FASTmrMLM	151_RAC875_c58425_331	6B	8781213	TraesCS6B02G014300	Uncharacterized protein	TraesCS6B03G0032500	10687959..10689500	-3.0815	4.1785	4.9387	12.8964	0.199	AG
	pLARmEB	151_RAC875_c58425_331	6B	8781213	TraesCS6B02G014300	Uncharacterized protein	TraesCS6B03G0032500	10687959..10689500	-2.9894	4.2922	5.0578	7.6565	0.199	AG
	mrMLM	152_Kukri_c3018_865	6B	156271187	TraesCS6B02G152100	DUF547 domain-containing protein	TraesCS6B03G0383800	162320215..162333807	-3.0098	5.3997	6.2113	9.3495	0.2804	AA
	mrMLM	153_GENE-4624_79	7B	627300171	TraesCS7B02G364300	Xyloglucan endotransglucosylase/hydrolase	TraesCS7B03G0980100	632772596..632773963	-1.406	3.6344	4.367	1.7558	0.2937	AA
	pLARmEB	154_wsnp_RFL_Contig2136_1423367	7B	670278986	TraesCS7B02G402800	MMS19 nucleotide excision repair protein	TraesCS7B03G1084500	677195719..677206408	-2.6841	4.115	4.8722	6.051	0.3115	AG

## Sheet: MDN17
Quantitative Trait Nucleotides (QTN) for FHB Incidence (INC), Severity (SEV) and Index (IND) detected in the Morden 2017 environment (MDN17 dataset) by the multi-locus mrMLM method
Environ.	GWAS	QTN	Chr	Physical	RefSeq 1.0 Candidate	Description	RefSeq 2.1 Candidate	RefSeq 2.1 gene	QTN	LOD	'-log10(P)'	r2 (%)	MAF	Genotype
& trait	Method			location (bp)	gene ID		gene new ID	Physical loc. (bp)	effect	score
MDN17	mrMLM	155_BS00037246_51	1B	668200656	TraesCS1B02G450100	Uncharacterized protein	TraesCS1B03G1206400	676778670..676780111	13.1117	3.9556	4.705	34.6382	0.1455	AA
INC	FASTmrMLM	155_BS00037246_51	1B	668200656	TraesCS1B02G450100	Uncharacterized protein	TraesCS1B03G1206400	676778670..676780111	10.2141	5.1557	5.958	24.9578	0.144	AA
	FASTmrEMMA	155_BS00037246_51	1B	668200656	TraesCS1B02G450100	Uncharacterized protein	TraesCS1B03G1206400	676778670..676780111	7.9748e-05	5.0859	5.8855	1.0864e-10	0.144	AA
	pLARmEB	155_BS00037246_51	1B	668200656	TraesCS1B02G450100	Uncharacterized protein	TraesCS1B03G1206400	676778670..676780111	10.9119	5.8262	6.6533	20.9654	0.144	AA
	pKWmEB	155_BS00037246_51	1B	668200656	TraesCS1B02G450100	Uncharacterized protein	TraesCS1B03G1206400	676778670..676780111	9.9725	5.3067	6.1148	34.6382	0.1455	AA
	mrMLM	156_IAAV2847	2A	762289804	TraesCS2A02G559200	1-phosphatidylinositol-3-phosphate 5-kinase	TraesCS2A03G1365200	785886189..785894069	-9.254	4.5175	5.2933	14.9199	0.4074	GG
	FASTmrMLM	156_IAAV2847	2A	762289804	TraesCS2A02G559200	1-phosphatidylinositol-3-phosphate 5-kinase	TraesCS2A03G1365200	785886189..785894069	-7.2953	4.4399	5.2122	11.0093	0.4084	AG
	pLARmEB	156_IAAV2847	2A	762289804	TraesCS2A02G559200	1-phosphatidylinositol-3-phosphate 5-kinase	TraesCS2A03G1365200	785886189..785894069	-6.571	3.1738	3.88	6.5741	0.4084	AG
	pKWmEB	156_IAAV2847	2A	762289804	TraesCS2A02G559200	1-phosphatidylinositol-3-phosphate 5-kinase	TraesCS2A03G1365200	785886189..785894069	-6.9841	3.7332	4.4711	14.9199	0.4074	GG
	FASTmrMLM	157_BS00110902_51	6A	23356902	TraesCS6A02G044600	WRKY transcription factor 19	TraesCS6A03G0102100	25384689..25388564	9.6647	3.4385	4.1603	6.9128	0.4895	AG
	pLARmEB	157_BS00110902_51	6A	23356902	TraesCS6A02G044600	WRKY transcription factor 19	TraesCS6A03G0102100	25384689..25388564	8.9042	3.5079	4.2336	4.3188	0.4895	AG
MDN17	mrMLM	158_BobWhite_c44164_151	1A	572020146	TraesCS1A02G411500	Transmembrane protein/Secreted protein	TraesCS1A03G1005500	575791793..575795047	10.0289	3.6136	4.3451	13.4011	0.0979	GG
SEV	pLARmEB	159_BS00094498_51	1B	409630008	TraesCS1B02G228100	Fluoride ion transporter CrcB	TraesCS1B03G0657500	415567665..415570604	-7.2921	5.9088	6.7387	12.0572	0.1911	GG
	mrMLM	160_BS00023048_51	2A	734256887	TraesCS2A02G506300	Skp1 domain-containing protein	TraesCS2A03G1177600	738214915..738218494	4.2459	5.3298	6.1388	1.5065	0.0582	AA
	mrMLM	161_Kukri_c59939_94	2B	51890776	TraesCS2B02G090600	MBD domain-containing protein	TraesCS2B03G0206600	59004347..59010260	5.9018	3.6495	4.383	6.5481	0.1799	AA
	mrMLM	162_wsnp_Ex_c6400_11123059	2D	62957090	TraesCS2D02G113600	Ribosome biogenesis protein NSA2 homolog	TraesCS2D03G0238100	65431554..65434070	-8.0108	4.1907	4.9515	13.0504	0.2249	GG
	pKWmEB	162_wsnp_Ex_c6400_11123059	2D	62957090	TraesCS2D02G113600	Ribosome biogenesis protein NSA2 homolog	TraesCS2D03G0238100	65431554..65434070	-4.7829	3.2993	4.013	8.6252	0.2249	GG
	pKWmEB	163_GENE-4605_536	3A	128524102	TraesCS3A02G146800	D-3-phosphoglycerate dehydrogenase	TraesCS3A03G0339000	140087547..140092529	-6.4761	4.3687	5.1378	18.1294	0.1772	GG
	FASTmrMLM	164_CAP7_c1576_371	3B	10708086	TraesCS3B02G024900	DEAD/DEAH box RNA helicase	TraesCS3B03G0056500	15817353..15827081	6.7082	3.5394	4.2668	12.9995	0.212	GG
	pLARmEB	164_CAP7_c1576_371	3B	10708086	TraesCS3B02G024900	DEAD/DEAH box RNA helicase	TraesCS3B03G0056500	15817353..15827081	6.7273	4.6031	5.3826	10.6145	0.212	GG
	pLARmEB	165_Kukri_c48194_641	4A	710744470	TraesCS4A02G442900	Peroxisomal membrane protein 11C	TraesCS4A03G1102900	715472005..715474841	4.4539	3.5347	4.2619	4.7519	0.2618	GG
	mrMLM	166_wsnp_Ku_c21275_31007309	5A	565550180	TraesCS5A02G365500	Helicase C-terminal domain-containing protein	TraesCS5A03G0877900	567509033..567521762	-7.1145	3.4491	4.1715	10.2252	0.2169	CC
	pLARmEB	167_Tdurum_contig30576_247	5B	684579331	TraesCS5B02G523600	AAA domain-containing protein	TraesCS5B03G1271700	685778181..685781875	5.2934	3.4016	4.1213	6.5497	0.2906	AG
	pLARmEB	168_Ku_c4446_130	6B	8782219	TraesCS6B02G014300	Uncharacterized protein	TraesCS6B03G0032500	10687959..10689500	-4.2094	4.0634	4.8181	3.5625	0.1859	AA
	mrMLM	169_BS00104265_51	6B	645659866	TraesCS6B02G372300	protein coding	TraesCS6B03G1051600	653923276..653926026	-5.2409	5.3623	6.1725	5.6179	0.2407	AA
	FASTmrMLM	169_BS00104265_51	6B	645659866	TraesCS6B02G372300	protein coding	TraesCS6B03G1051600	653923276..653926026	-6.8731	5.5141	6.33	13.9373	0.2382	AA
	mrMLM	170_RAC875_c31299_1302	6B	705379908	TraesCS6B02G440200	Aconitate hydratase	TraesCS6B03G1229400	714594448..714601711	5.1478	4.3261	5.0932	5.42	0.2619	GG
	pLARmEB	171_wsnp_Ku_rep_c71225_70941765	6D	464943892	TraesCS6D02G389200	SWIRM domain-containing protein	TraesCS6D03G0893800	486410381..486418285	-4.6515	3.3824	4.101	0.7336	0.3901	AG
	mrMLM	172_BS00003568_51	6D	466944457	TraesCS6D02G392300	High-light-induced protein, chloroplastic	TraesCS6D03G0900800	488407805..488409134	-8.0357	4.3064	5.0726	6.8184	0.0767	AA
	FASTmrEMMA	173_BS00014126_51	7A	23328723	TraesCS7A02G050200	Multiple organellar RNA editing factor 2, chloroplastic	TraesCS7A03G0111800	24246669..24250241	5.8924e-05	3.348	4.0646	9.1633e-11	0.3901	AC
	pLARmEB	173_BS00014126_51	7A	23328723	TraesCS7A02G050200	Multiple organellar RNA editing factor 2, chloroplastic	TraesCS7A03G0111800	24246669..24250241	8.0273	5.7924	6.6183	11.3137	0.3901	AC
	pKWmEB	173_BS00014126_51	7A	23328723	TraesCS7A02G050200	Multiple organellar RNA editing factor 2, chloroplastic	TraesCS7A03G0111800	24246669..24250241	7.3329	5.3329	6.142	13.7946	0.3889	CC
	mrMLM	174_CAP11_c3214_133	7A	23328793	TraesCS7A02G050200	Multiple organellar RNA editing factor 2, chloroplastic	TraesCS7A03G0111800	24246669..24250241	7.2575	3.5358	4.263	10.7826	0.2619	AA
	mrMLM	175_Excalibur_c95707_285	7A	672042243	TraesCS7A02G479900	Mediator of RNA polymerase II transcription subunit 36b	TraesCS7A03G1161600	676630825..676635211	3.403	6.3683	7.2135	2.3707	0.4894	AA
	FASTmrMLM	176_wsnp_RFL_Contig2136_1423367	7B	670278986	TraesCS7B02G402800	MMS19 nucleotide excision repair protein	TraesCS7B03G1084500	677195719..677206408	7.4495	4.2871	5.0524	15.4162	0.3115	AG
	FASTmrEMMA	176_wsnp_RFL_Contig2136_1423367	7B	670278986	TraesCS7B02G402800	MMS19 nucleotide excision repair protein	TraesCS7B03G1084500	677195719..677206408	19.4967	5.0118	5.8084	11.0398	0.3115	AG
	pLARmEB	176_wsnp_RFL_Contig2136_1423367	7B	670278986	TraesCS7B02G402800	MMS19 nucleotide excision repair protein	TraesCS7B03G1084500	677195719..677206408	8.0143	5.5258	6.3421	14.486	0.3115	AG
	pKWmEB	176_wsnp_RFL_Contig2136_1423367	7B	670278986	TraesCS7B02G402800	MMS19 nucleotide excision repair protein	TraesCS7B03G1084500	677195719..677206408	10.132	10.1667	11.1084	22.696	0.3095	AA
	pKWmEB	177_wsnp_bm138650D_Ta_2_2	7D	266388598	TraesCS7D02G277500	Pyr_redox_2 domain-containing protein	TraesCS7D03G0625600	268356800..268359752	-3.9888	3.6911	4.4268	12.3933	0.2804	GG
	pLARmEB	178_IAAV4133	7D	391576285	TraesCS7D02G308800	Pre-mRNA-splicing factor SLU7	TraesCS7D03G0736400	393612980..393616838	3.1919	4.7292	5.5141	2.4309	0.4424	CC
MDN17	mrMLM	179_BS00081682_51	1A	13768099	TraesCS1A02G029300	Calcium permeable stress-gated cation channel 1	TraesCS1A03G0066600	15300898..15306904	-10.8745	4.6394	5.4205	11.6433	0.119	GG
IND	mrMLM	180_wsnp_Ex_c31983_40709607	1A	32892931	TraesCS1A02G051300	WEB family protein	TraesCS1A03G0125000	35072180..35076173	8.0786	9.3547	10.2791	8.8121	0.2196	GG
	FASTmrMLM	181_BS00094498_51	1B	409630008	TraesCS1B02G228100	Fluoride ion transporter CrcB	TraesCS1B03G0657500	415567665..415570604	-8.7678	6.889	7.7502	15.9167	0.1911	GG
	pLARmEB	181_BS00094498_51	1B	409630008	TraesCS1B02G228100	Fluoride ion transporter CrcB	TraesCS1B03G0657500	415567665..415570604	-9.0106	6.6991	7.5546	15.269	0.1911	GG
	mrMLM	182_BS00037246_51	1B	668200656	TraesCS1B02G450100	Uncharacterized protein	TraesCS1B03G1206400	676778670..676780111	5.2417	3.1148	3.8173	3.0799	0.1455	AA
	mrMLM	183_Kukri_c59939_94	2B	51890776	TraesCS2B02G090600	MBD domain-containing protein	TraesCS2B03G0206600	59004347..59010260	3.3488	3.2877	4.0007	1.4057	0.1799	AA
	pLARmEB	184_wsnp_Ex_c6400_11123059	2D	62957090	TraesCS2D02G113600	Ribosome biogenesis protein NSA2 homolog	TraesCS2D03G0238100	65431554..65434070	-6.2297	3.1053	3.8072	7.6663	0.2277	AG
	mrMLM	185_CAP7_c1576_371	3B	10708086	TraesCS3B02G024900	DEAD/DEAH box RNA helicase	TraesCS3B03G0056500	15817353..15827081	5.9633	4.7347	5.5199	4.7484	0.2143	GG
	mrMLM	186_RAC875_c16281_195	3B	661827688	TraesCS3B02G424200	Protein kinase domain-containing protein	TraesCS3B03G1045500	676762576..676773433	7.6218	4.7878	5.5752	7.8037	0.2196	AA
	mrMLM	187_IAAV1677	3B	782664445	TraesCS3B02G545600	Neprosin domain-containing protein	TraesCS3B03G1359200	799109691..799114088	2.3242	4.1513	4.9102	0.7378	0.2434	AA
	mrMLM	188_wsnp_Ex_c39021_46412977	4A	584273746	TraesCS4A02G274300	Ethylene receptor 1	TraesCS4A03G0708500	583158981..583163304	-8.4268	3.7239	4.4613	8.9582	0.1825	AA
	FASTmrMLM	189_Kukri_c48194_641	4A	710744470	TraesCS4A02G442900	Peroxisomal membrane protein 11C	TraesCS4A03G1102900	715472005..715474841	5.1105	3.4543	4.177	5.7127	0.2618	GG
	mrMLM	190_IAAV9209	4D	407116615	TraesCS4D02G243700	MADS-box protein	TraesCS4D03G0586600	407013030..407025620	-6.5676	7.2143	8.085	5.8098	0.2169	GG
	mrMLM	191_Kukri_c3570_1817	6A	615823670	TraesCS6A02G417600	Zinc finger CCCH domain-containing protein 17	TraesCS6A03G1043100	619994658..619998342	3.1112	3.3923	4.1114	0.8921	0.2063	GG
	mrMLM	192_RAC875_c44002_166	6B	9036267	TraesCS6B02G015100	Bidirectional sugar transporter SWEET	TraesCS6B03G0033500	10938435..10940673	-5.9772	3.8765	4.6219	4.0895	0.2937	AA
	pKWmEB	193_Kukri_c21943_958	6B	126136855	TraesCS6B02G129600	Myb-binding protein 1A	TraesCS6B03G0325100	131944234..131951299	-8.0873	4.4135	5.1846	20.9219	0.1058	GG
	mrMLM	194_BS00104265_51	6B	645659866	TraesCS6B02G372300	protein coding	TraesCS6B03G1051600	653923276..653926026	-3.8126	3.3756	4.0938	1.9823	0.2407	AA
	mrMLM	195_RAC875_c26158_929	6D	460471881	TraesCS6D02G377800	Actin-related protein 2/3 complex subunit	TraesCS6D03G0872200	481954364..481960415	7.2042	4.8346	5.624	3.5498	0.0741	GG
	mrMLM	196_Kukri_c21709_185	6D	462604879	TraesCS6D02G384000	TF-B3 domain-containing protein	TraesCS6D03G0883300	484082539..484084218	-6.0602	3.982	4.7327	4.2038	0.1799	GG
	FASTmrMLM	197_BS00014126_51	7A	23328723	TraesCS7A02G050200	Multiple organellar RNA editing factor 2, chloroplastic	TraesCS7A03G0111800	24246669..24250241	10.2109	7.1449	8.0136	16.7155	0.3901	AC
	FASTmrEMMA	197_BS00014126_51	7A	23328723	TraesCS7A02G050200	Multiple organellar RNA editing factor 2, chloroplastic	TraesCS7A03G0111800	24246669..24250241	16.4452	3.6857	4.4211	6.0285	0.3901	AC
	pLARmEB	197_BS00014126_51	7A	23328723	TraesCS7A02G050200	Multiple organellar RNA editing factor 2, chloroplastic	TraesCS7A03G0111800	24246669..24250241	9.5561	5.7603	6.585	13.2979	0.3901	AC
	pKWmEB	197_BS00014126_51	7A	23328723	TraesCS7A02G050200	Multiple organellar RNA editing factor 2, chloroplastic	TraesCS7A03G0111800	24246669..24250241	7.3964	4.2426	5.0059	11.2858	0.3889	CC
	mrMLM	198_BS00026622_51	7A	674272225	TraesCS7A02G482000	Haloacid dehalogenase-like hydrolase domain-containing protein 3	TraesCS7A03G1166900	678866717..678869048	7.7573	13.2869	14.2846	8.219	0.2593	CC
	mrMLM	199_Kukri_c40735_318	7A	683486210	TraesCS7A02G494600	MMS19 nucleotide excision repair protein	TraesCS7A03G1198800	688089634..688100109	-8.5929	3.4719	4.1956	9.7132	0.2037	AA
	pLARmEB	200_Ex_c24796_2499	7A	712056803	TraesCS7A02G533600	Act-Frag_cataly domain-containing protein	TraesCS7A03G1297200	717563958..717569590	-5.3908	3.4468	4.1691	5.7406	0.2723	AG
	FASTmrMLM	201_wsnp_RFL_Contig2136_1423367	7B	670278986	TraesCS7B02G402800	MMS19 nucleotide excision repair protein	TraesCS7B03G1084500	677195719..677206408	9.5354	5.8244	6.6514	18.725	0.3115	AG
	FASTmrEMMA	201_wsnp_RFL_Contig2136_1423367	7B	670278986	TraesCS7B02G402800	MMS19 nucleotide excision repair protein	TraesCS7B03G1084500	677195719..677206408	20.9214	5.3365	6.1457	10.7368	0.3115	AG
	pLARmEB	201_wsnp_RFL_Contig2136_1423367	7B	670278986	TraesCS7B02G402800	MMS19 nucleotide excision repair protein	TraesCS7B03G1084500	677195719..677206408	10.5349	7.4038	8.2798	20.7604	0.3115	AG
	pKWmEB	201_wsnp_RFL_Contig2136_1423367	7B	670278986	TraesCS7B02G402800	MMS19 nucleotide excision repair protein	TraesCS7B03G1084500	677195719..677206408	10.1846	7.9362	8.8266	28.2005	0.3095	AA
	pKWmEB	202_wsnp_bm138650D_Ta_2_2	7D	266388598	TraesCS7D02G277500	Pyr_redox_2 domain-containing protein	TraesCS7D03G0625600	268356800..268359752	-4.4229	3.265	3.9767	12.3883	0.2804	GG
	mrMLM	203_IAAV4133	7D	391576285	TraesCS7D02G308800	Pre-mRNA-splicing factor SLU7	TraesCS7D03G0736400	393612980..393616838	3.8884	4.1698	4.9296	2.0537	0.4471	CC
	FASTmrMLM	203_IAAV4133	7D	391576285	TraesCS7D02G308800	Pre-mRNA-splicing factor SLU7	TraesCS7D03G0736400	393612980..393616838	3.1867	3.996	4.7474	2.2124	0.4424	CC
Quantitative Trait Nucleotides (QTN) for Days To Anthesis (DTA) and Plant Height (PLHT) detected in the Morden 2017 environment (MDN17 dataset) by the multi-locus mrMLM method
Environ.	GWAS	QTN	Chr	Physical					QTN	LOD	'-log10(P)'	r2 (%)	MAF	Genotype
	Method			location (bp)					effect	score
MDN17	pLARmEB	204_Excalibur_c52495_89	1A	498172674	TraesCS1A02G305900	procollagen-proline 4-dioxygenase	TraesCS1A03G0760500	499675305..499678489	0.5851	3.3134	4.0279	4.4695	0.3377	NN
DTA	pKWmEB	205_wsnp_Ex_c30552_39457767	1A	556938606	TraesCS1A02G388400	UBC core domain-containing protein	TraesCS1A03G0947000	558922773..558930089	-1.0468	3.6288	4.3611	15.0431	0.4127	AA
	FASTmrMLM	206_Ku_c106533_550	1B	563675235	TraesCS1B02G336700	Disease resistance protein	TraesCS1B03G0922300	570333804..570337336	1.6916	6.5407	7.3913	46.283	0.1806	AA
	FASTmrEMMA	206_Ku_c106533_550	1B	563675235	TraesCS1B02G336700	Disease resistance protein	TraesCS1B03G0922300	570333804..570337336	3.489	7.4262	8.3029	12.407	0.1806	AA
	pKWmEB	206_Ku_c106533_550	1B	563675235	TraesCS1B02G336700	Disease resistance protein	TraesCS1B03G0922300	570333804..570337336	1.3925	7.631	8.5133	38.7089	0.1825	AA
	mrMLM	207_Excalibur_c25234_143	2B	66214720	TraesCS2B02G105500	Methyltransf_11 domain-containing protein	TraesCS2B03G0247100	73753930..73755405	-1.2709	3.0681	3.7677	10.8512	0.3757	GG
	mrMLM	208_Kukri_c4790_1137	2D	69504908	TraesCS2D02G120200	Protein kinase domain-containing protein	TraesCS2D03G0253100	71940534..71946243	-1.179	3.6037	4.3347	5.7263	0.0661	AA
	mrMLM	209_GENE-4795_75	3B	561544344	TraesCS3B02G351600	Fe2OG dioxygenase domain-containing protein	TraesCS3B03G0893800	576743853..576746666	1.0991	5.0131	5.8098	10.48	0.2011	AA
	pLARmEB	210_Tdurum_contig46583_2364	4A	738781135	TraesCS4A02G484600	Peptidase_S9 domain-containing protein	TraesCS4A03G1221800	747711581..747715234	-0.8401	3.5569	4.2853	1.6236	0.4215	AG
	mrMLM	211_wsnp_Ex_c7830_13323473	5A	451485452	TraesCS5A02G235800	Nuclear pore complex protein NUP58	TraesCS5A03G0597400	451756689..451762235	1.3427	3.7073	4.4439	6.6538	0.0582	CC
	mrMLM	212_Kukri_rep_c114331_346	5A	495869078	TraesCS5A02G288300	GOLD domain-containing protein	TraesCS5A03G0705800	496405193..496407518	1.356	5.8139	6.6405	15.952	0.2989	AA
	mrMLM	213_BS00055981_51	5A	548609689	TraesCS5A02G344100	WRKY domain-containing protein	TraesCS5A03G0826500	549289681..549297532	0.9219	4.0766	4.8319	6.0236	0.1296	GG
	FASTmrMLM	214_RAC875_c32768_440	5B	473871399	TraesCS5B02G288600	Bidirectional sugar transporter SWEET	TraesCS5B03G0747200	476816645..476818401	-0.3999	3.2761	3.9884	2.7851	0.4476	GG
	pKWmEB	215_RAC875_c22722_671	5B	693614130	TraesCS5B02G537700	Helicase C-terminal domain-containing protein	TraesCS5B03G1340800	704773219..704786138	0.8982	4.5843	5.363	13.9174	0.2354	GG
	mrMLM	216_wsnp_JD_c2415_3292425	5D	460170210	TraesCS5D02G391700	Magnesium transporter	TraesCS5D03G0876100	463082622..463089037	-1.0235	3.9561	4.7055	9.0879	0.1984	AA
	pLARmEB	217_Excalibur_c12395_467	5D	501518062	TraesCS5D02G454600	PAZ domain-containing protein	TraesCS5D03G0996400	504791436..504796272	0.7581	4.264	5.0283	7.7798	0.3089	AG
	mrMLM	218_Ku_c4446_130	6B	8782219	TraesCS6B02G014300	Uncharacterized protein	TraesCS6B03G0032500	10687959..10689500	0.8431	8.0969	8.9914	5.3899	0.1878	AA
	pLARmEB	218_Ku_c4446_130	6B	8782219	TraesCS6B02G014300	Uncharacterized protein	TraesCS6B03G0032500	10687959..10689500	0.7407	4.8472	5.6371	6.5844	0.1859	AA
	mrMLM	219_tplb0045p11_893	7A	675235632	TraesCS7A02G483900	Uncharacterized protein	TraesCS7A03G1171700	679827145..679827600	-1.1733	4.4818	5.256	11.5042	0.3175	GG
	pLARmEB	219_tplb0045p11_893	7A	675235632	TraesCS7A02G483900	Uncharacterized protein	TraesCS7A03G1171700	679827145..679827600	-1.0274	4.4044	5.1751	13.9638	0.3194	AG
MDN17	FASTmrMLM	220_IAAV7704	1B	56317014	TraesCS1B02G071500	Kinesin motor domain-containing protein	TraesCS1B03G0182500	61808995..61814430	-4.3661	7.2785	8.151	17.9148	0.3089	AG
PLHT	FASTmrEMMA	221_Jagger_c1888_277	1B	5159773	TraesCS1B02G011200	Uncharacterized protein	TraesCS1B03G0020800	5614684..5615030	5.965	3.3146	4.0293	3.0715	0.4346	AA
	pLARmEB	221_Jagger_c1888_277	1B	5159773	TraesCS1B02G011200	Uncharacterized protein	TraesCS1B03G0020800	5614684..5615030	3.0673	4.4688	5.2424	2.4338	0.4346	AA
	pLARmEB	222_IAAV7704	1B	56317014	TraesCS1B02G071500	Kinesin motor domain-containing protein	TraesCS1B03G0182500	61808995..61814430	-4.1655	6.557	7.4081	16.7092	0.3089	AG
	pKWmEB	222_IAAV7704	1B	56317014	TraesCS1B02G071500	Kinesin motor domain-containing protein	TraesCS1B03G0182500	61808995..61814430	-4.1282	8.1692	9.0655	21.068	0.3069	GG
	pKWmEB	223_RAC875_c16352_594	1D	10382164	TraesCS1D02G024700	Drought-responsive family protein	TraesCS1D03G0046500	10789220..10791288	-2.6165	3.9385	4.687	5.9773	0.2434	GG
	pKWmEB	224_RAC875_c29598_147	1D	18067934	TraesCS1D02G037700	ACT domain-containing protein ACR	TraesCS1D03G0074000	19452679..19456599	3.5796	8.0628	8.9564	9.0932	0.2619	AA
	pLARmEB	225_Kukri_c29170_680	2A	693293477	TraesCS2A02G443400	Ribonuclease E	TraesCS2A03G1051500	696838469..696845129	1.3046	4.0679	4.8228	1.7182	0.4372	AA
	mrMLM	226_Tdurum_contig42229_113	4B	38280619	TraesCS4B02G049800	Protein kinase domain-containing protein	TraesCS4B03G0107800	-	6.002	7.5833	8.4643	27.372	0.1878	AA
	FASTmrEMMA	227_IACX1632	4B	578043021	TraesCS4B02G292600	N-acetyltransferase domain-containing protein	TraesCS4B03G0770000		-8.0189	3.2081	3.9164	3.9384	0.3848	AG
	FASTmrMLM	228_wsnp_CAP11_c303_253438	6A	542828025	TraesCS6A02G308100	Uncharacterized protein	TraesCS6A03G0805300	545267172..545268346	-2.1832	3.1484	3.853	4.4306	0.3141	AC
	mrMLM	229_RAC875_c58425_331	6B	8781213	TraesCS6B02G014300	Uncharacterized protein	TraesCS6B03G0032500	10687959..10689500	-7.3314	12.6013	13.5879	43.5825	0.1958	GG
	FASTmrMLM	229_RAC875_c58425_331	6B	8781213	TraesCS6B02G014300	Uncharacterized protein	TraesCS6B03G0032500	10687959..10689500	-5.6562	7.6736	8.557	30.5058	0.199	AG
	FASTmrEMMA	229_RAC875_c58425_331	6B	8781213	TraesCS6B02G014300	Uncharacterized protein	TraesCS6B03G0032500	10687959..10689500	-12.6866	10.3015	11.246	13.3205	0.199	AG
	pLARmEB	229_RAC875_c58425_331	6B	8781213	TraesCS6B02G014300	Uncharacterized protein	TraesCS6B03G0032500	10687959..10689500	-5.1925	7.9958	8.8877	26.3431	0.199	AG
	pKWmEB	229_RAC875_c58425_331	6B	8781213	TraesCS6B02G014300	Uncharacterized protein	TraesCS6B03G0032500	10687959..10689500	-4.2545	7.175	8.0446	26.0266	0.1958	GG
	pLARmEB	230_wsnp_CAP11_c1355_767877	6B	12662642	TraesCS6B02G020800	CP-type G domain-containing protein	TraesCS6B03G0048100	15557607..15561532	2.7428	3.347	4.0635	1.8065	0.0602	GG
	pKWmEB	230_wsnp_CAP11_c1355_767877	6B	12662642	TraesCS6B02G020800	CP-type G domain-containing protein	TraesCS6B03G0048100	15557607..15561532	2.946	3.977	4.7274	3.5479	0.0608	GG
	pKWmEB	231_wsnp_CAP7_c172_96407	7B	727635103	TraesCS7B02G471600	AAA domain-containing protein	TraesCS7B03G1267400	738680755..738685482	-1.7983	3.0185	3.7149	7.1395	0.2751	AA
	pLARmEB	232_BobWhite_c23455_184	7D	568754388	TraesCS7D02G449700	Solanesyl-diphosphate synthase 1, mitochondrial	TraesCS7D03G1067900	570780971..570786589	-1.9406	3.5772	4.3067	2.0881	0.445	AG

## Sheet: OWA17
Quantitative Trait Nucleotides (QTN) for FHB Incidence (INC), Severity (SEV) and Index (IND) detected in the Ottawa 2017 environment (OWA17 dataset) by the multi-locus mrMLM method
Environ.	GWAS	QTN	Chr	Physical	RefSeq 1.0 Candidate	Description	RefSeq 2.1 Candidate	RefSeq 2.1 gene	QTN	LOD	'-log10(P)'	r2 (%)	MAF	Genotype
& trait	Method			location (bp)	gene ID		gene new ID	Physical loc. (bp)	effect	score
OWA17	pKWmEB	233_BobWhite_c104_89	1A	520412991	TraesCS1A02G331700	TLC domain-containing protein	TraesCS1A03G0823300	522145914..522150087	-4.5946	4.7473	5.533	34.0012	0.2937	CC
INC	FASTmrMLM	234_BS00022961_51	3B	50793845	TraesCS3B02G080300	F-box domain-containing protein	TraesCS3B03G0185400	61529036..61534438	5.849	4.4975	5.2724	5.6786	0.0524	GG
	pKWmEB	234_BS00022961_51	3B	50793845	TraesCS3B02G080300	F-box domain-containing protein	TraesCS3B03G0185400	61529036..61534438	7.1918	8.0927	8.9871	11.4362	0.0529	GG
	FASTmrEMMA	235_BS00022292_51	6A	23356743	TraesCS6A02G044600	WRKY transcription factor 19	TraesCS6A03G0102100	25384689..25388564	14.7238	4.847	5.6369	7.346	0.4921	AG
	pLARmEB	235_BS00022292_51	6A	23356743	TraesCS6A02G044600	WRKY transcription factor 19	TraesCS6A03G0102100	25384689..25388564	5.8267	3.2924	4.0057	6.9549	0.4921	AG
	FASTmrMLM	236_BS00110902_51	6A	23356902	TraesCS6A02G044600	WRKY transcription factor 19	TraesCS6A03G0102100	25384689..25388564	6.7394	3.7018	4.4381	9.6382	0.4895	AG
	FASTmrEMMA	237_Ex_c1145_552	6B	471167653	TraesCS6B02G261200	Uncharacterized protein	TraesCS6B03G0766700	479319600..479320930	6.6698	3.4477	4.1701	5.6165	0.1937	AA
OWA17	mrMLM	238_GENE-1785_626	3B	760136661	TraesCS3B02G517100	RNA-binding protein BRN1	TraesCS3B03G1283000	775477868..775484122	8.9953	3.752	4.4909	24.5114	0.3307	AA
SEV	pLARmEB	238_GENE-1785_626	3B	760136661	TraesCS3B02G517100	RNA-binding protein BRN1	TraesCS3B03G1283000	775477868..775484122	8.9213	5.3004	6.1083	18.0476	0.3272	AA
	mrMLM	239_Tdurum_contig83644_363	5B	610106408	TraesCS5B02G436300	Glycosyltransferase	TraesCS5B03G1073800	613904787..613907413	7.7506	3.6033	4.3343	7.8746	0.0556	AA
	FASTmrMLM	240_Kukri_rep_c111032_99	6A	615457448	TraesCS6A02G416300	oligopeptidase A	TraesCS6A03G1040500	619629501..619635464	5.8314	3.437	4.1587	13.227	0.2356	AG
	pLARmEB	240_Kukri_rep_c111032_99	6A	615457448	TraesCS6A02G416300	oligopeptidase A	TraesCS6A03G1040500	619629501..619635464	5.1712	3.3436	4.0599	6.6812	0.2356	AG
	mrMLM	241_Kukri_c2842_248	6B	477218914	TraesCS6B02G265300	DEAD-box ATP-dependent RNA helicase 8	TraesCS6B03G0775600	485423140..485432069	8.8243	7.7307	8.6156	23.5885	0.3307	AA
	FASTmrMLM	241_Kukri_c2842_248	6B	477218914	TraesCS6B02G265300	DEAD-box ATP-dependent RNA helicase 8	TraesCS6B03G0775600	485423140..485432069	7.5771	4.621	5.4013	20.2679	0.3272	AA
	FASTmrEMMA	242_tplb0036j13_718	6B	576826272	TraesCS6B02G327200	Phytocyanin domain-containing protein	TraesCS6B03G0928100	585247421..585248715	0.0001	3.576	4.3054	4.1226e-10	0.2775	GG
	pLARmEB	242_tplb0036j13_718	6B	576826272	TraesCS6B02G327200	Phytocyanin domain-containing protein	TraesCS6B03G0928100	585247421..585248715	6.9078	4.7201	5.5047	11.8173	0.2775	GG
OWA17	mrMLM	243_Ex_c4060_510	1A	536431376	TraesCS1A02G352000	Btz domain-containing protein	TraesCS1A03G0863900	538124860..538131617	-7.243	4.2673	5.0317	12.0863	0.2553	GG
IND	FASTmrMLM	244_GENE-1785_626	3B	760136661	TraesCS3B02G517100	RNA-binding protein BRN1	TraesCS3B03G1283000	775477868..775484122	6.7522	3.466	4.1893	17.904	0.3263	AA
	pLARmEB	244_GENE-1785_626	3B	760136661	TraesCS3B02G517100	RNA-binding protein BRN1	TraesCS3B03G1283000	775477868..775484122	6.7519	3.0887	3.7896	13.3674	0.3263	AA
	mrMLM	245_Tdurum_contig83644_363	5B	610106408	TraesCS5B02G436300	Glycosyltransferase	TraesCS5B03G1073800	613904787..613907413	9.8625	3.3247	4.0399	8.8211	0.0559	AA
	mrMLM	246_Tdurum_contig30576_247	5B	684579331	TraesCS5B02G523600	AAA domain-containing protein	TraesCS5B03G1271700	685778181..685781875	7.474	4.6808	5.4637	12.5168	0.2926	AA
	mrMLM	247_Kukri_rep_c111032_99	6A	615457448	TraesCS6A02G416300	oligopeptidase A	TraesCS6A03G1040500	619629501..619635464	7.5878	3.3422	4.0584	13.2246	0.2314	AA
	mrMLM	248_tplb0036j13_718	6B	576826272	TraesCS6B02G327200	Phytocyanin domain-containing protein	TraesCS6B03G0928100	585247421..585248715	10.6518	3.7792	4.5195	25.815	0.2819	GG
	FASTmrMLM	248_tplb0036j13_718	6B	576826272	TraesCS6B02G327200	Phytocyanin domain-containing protein	TraesCS6B03G0928100	585247421..585248715	6.9082	3.7714	4.5113	20.3895	0.2789	GG
	pLARmEB	249_tplb0036j13_718	6B	576826272	TraesCS6B02G327200	Phytocyanin domain-containing protein	TraesCS6B03G0928100	585247421..585248715	6.9084	4.494	5.2687	15.2254	0.2789	GG
	FASTmrEMMA	250_Kukri_c2842_248	6B	477218914	TraesCS6B02G265300	DEAD-box ATP-dependent RNA helicase 8	TraesCS6B03G0775600	485423140..485432069	17.1092	5.0882	5.8879	8.9502	0.3289	AA

## Sheet: BDN16
Quantitative Trait Nucleotides (QTN) for FHB Incidence (INC), Severity (SEV) and Index (IND) detected in the Brandon 2016 environment (BDN16 dataset) by the multi-locus mrMLM method
Environ.	GWAS	QTN	Chr	Physical	RefSeq 1.0 Candidate	Description	RefSeq 2.1 Candidate	RefSeq 2.1 gene	QTN	LOD	'-log10(P)'	r2 (%)	MAF	Genotype
& trait	Method			location (bp)	gene ID		gene new ID	Physical loc. (bp)	effect	score
BDN16	mrMLM	251_BS00022797_51	1A	590342407	TraesCS1A02G441600	Uncharacterized protein	TraesCS1A03G1076200	594903401..594909619	-10.3833	3.9731	4.7233	9.6805	0.3677	AA
INC	FASTmrMLM	252_RAC875_c16391_426	1A	508555158	TraesCS1A02G317000	Uncharacterized protein	TraesCS1A03G0787000	510051474..510054986	1.08e-05	3.0204	3.717	1.33e-11	0.2932	GG
	mrMLM	253_BS00089031_51	1D	424736967	TraesCS1D02G334600	BSD domain-containing protein	TraesCS1D03G0792500	427101505..427108650	-9.2424	3.6947	4.4306	7.8799	0.2884	GG
	pKWmEB	254_wsnp_Ex_c18462_27305612	1D	409793597	TraesCS1D02G314600	Structural maintenance of chromosomes protein 4	TraesCS1D03G0747100	412075349..412086363	8.1513	4.402	5.1726	15.0826	0.2989	AA
	pKWmEB	255_Kukri_c27717_316	1D	238060333	TraesCS1D02G166700	Pentatricopeptide repeat-containing protein	TraesCS1D03G0429200	240672206..240673769	-13.9704	3.7779	4.5182	9.3445	0.4524	GG
	mrMLM	256_Kukri_c31667_660	2A	766468273	TraesCS2A02G567800	Uncharacterized protein	TraesCS2A03G1344900	780606340..780611317	13.2362	5.2794	6.0865	10.7188	0.127	GG
	pLARmEB	257_Excalibur_c16646_1254	2D	134474119	TraesCS2D02G190500	Genome assembly, chromosome: IIWRKY58 Arabidopsis thaliana WRKY DNA-binding protein 58	TraesCS2D03G0397500	136795449..136806097	12.5686	3.1882	3.8952	7.1364	0.0785	AG
	FASTmrMLM	258_RAC875_c32832_411	3B	222247564	TraesCS3B02G195800	ANK_REP_REGION domain-containing protein	TraesCS3B03G0476800	233742365..233745664	-15.9164	4.1887	4.9494	13.9466	0.4319	AG
	pLARmEB	258_RAC875_c32832_411	3B	222247564	TraesCS3B02G195800	ANK_REP_REGION domain-containing protein	TraesCS3B03G0476801	233742365..233745664	-14.9367	3.5081	4.2338	8.9521	0.4319	AG
	FASTmrMLM	259_RAC875_c947_383	3D	507490593	TraesCS3D02G392400	DUF629 domain-containing protein	TraesCS3D03G0866700	508131101..508134936	18.6204	9.7351	10.6678	22.0688	0.4188	AG
	FASTmrEMMA	259_RAC875_c947_383	3D	507490593	TraesCS3D02G392400	DUF629 domain-containing protein	TraesCS3D03G0866701	508131101..508134937	31.4522	5.2559	6.0621	5.0797	0.4188	AG
	pKWmEB	259_RAC875_c947_383	3D	507490593	TraesCS3D02G392400	DUF629 domain-containing protein	TraesCS3D03G0866702	508131101..508134938	14.424	6.0663	6.9016	21.488	0.418	GG
	pLARmEB	260_BS00000006_51	5A	706240306	TraesCS5A02G554200	Beta-amylase[...]	TraesCS5A03G1295800	710066497..710070348	5.7582	3.7886	4.5294	1.8731	0.2042	AA
	mrMLM	261_Excalibur_c8675_1550	5B	506270125	TraesCS5B02G320700	Photolyase/cryptochrome alpha/beta domain-containing protein	TraesCS5B03G0810300	509230369..509236967	14.6491	3.6872	4.4227	20.0749	0.2328	GG
	FASTmrMLM	261_Excalibur_c8675_1550	5B	506270125	TraesCS5B02G320701	Photolyase/cryptochrome alpha/beta domain-containing protein	TraesCS5B03G0810301	509230369..509236968	8.4966	3.6693	4.4038	8.3971	0.2304	GG
	mrMLM	262_BobWhite_c47347_420	6B	558926756	TraesCS6B02G311900	ATP synthase mitochondrial F1 complex assembly factor 1	TraesCS6B03G0894300	567042315..567046184	14.8168	3.9468	4.6957	18.951	0.1746	AA
	FASTmrMLM	263_wsnp_Ku_c24391_34351602	6B	9003885	TraesCS6B02G015000	Ferredoxin--NADP reductase, chloroplastic	TraesCS6B03G0033400	10905821..10908096	-5.3278	5.2146	6.0192	3.3221	0.466	GG
	pKWmEB	263_wsnp_Ku_c24391_34351602	6B	9003885	TraesCS6B02G015000	Ferredoxin--NADP reductase, chloroplastic	TraesCS6B03G0033401	10905821..10908096	-4.0272	4.2105	4.9722	3.9919	0.4709	GG
	mrMLM	264_wsnp_Ex_c30239_39179460	7A	24591606	TraesCS7A02G051000	J domain-containing protein	TraesCS7A03G0115700	25506309..25511797	10.5578	3.3925	4.1116	8.0046	0.1243	GG
	FASTmrMLM	265_wsnp_Ra_c10878_17788898	7A	625640668	TraesCS7A02G431600	PAS domain-containing protein	TraesCS7A03G1048200	629631846..629637450	13.0094	8.1165	9.0115	16.4195	0.1545	AC
	FASTmrEMMA	265_wsnp_Ra_c10878_17788898	7A	625640668	TraesCS7A02G431601	PAS domain-containing protein	TraesCS7A03G1048201	629631846..629637451	25.6529	5.8874	6.7165	6.0865	0.1545	AC
	pLARmEB	265_wsnp_Ra_c10878_17788898	7A	625640668	TraesCS7A02G431602	PAS domain-containing protein	TraesCS7A03G1048202	629631846..629637452	9.5317	3.9524	4.7016	6.4243	0.1545	AC
	pKWmEB	265_wsnp_Ra_c10878_17788898	7A	625640668	TraesCS7A02G431603	PAS domain-containing protein	TraesCS7A03G1048203	629631846..629637453	13.5831	8.6796	9.5885	24.5959	0.1508	AA
	FASTmrMLM	266_Ex_c24796_2499	7A	712056803	TraesCS7A02G533600	Actin-fragmin kinase catalytic domain -containing protein	TraesCS7A03G1297200	717563958..717569590	-7.9245	3.7114	4.4482	7.2915	0.2723	AG
	pLARmEB	267_tplb0060b03_1008	7B	742464077	TraesCS7B02G486500	Photosystem II stability/assembly factor	TraesCS7B03G1307200	754941324..754943778	-6.5695	3.959	4.7085	1.5598	0.2487	GG
BDN16	mrMLM	268_BS00048659_51	3B	800933606	TraesCS3B02G568800	Uncharacterized protein	TraesCS3B03G1421800	818545708..818546409	-8.5572	3.8494	4.5934	7.3025	0.4524	AA
SEV	FASTmrMLM	269_Tdurum_contig55374_309	4B	536919272	TraesCS4B02G265600	C2 domain-containing protein	TraesCS4B03G0706700	536023542..536026082	9.6041	4.4654	5.2389	13.9362	0.2356	AA
	pLARmEB	269_Tdurum_contig55374_309	4B	536919272	TraesCS4B02G265600	C2 domain-containing protein	TraesCS4B03G0706701	536023542..536026083	9.0559	4.1897	4.9505	11.8109	0.2356	AA
	mrMLM	270_BobWhite_c23142_415	6A	115827658	TraesCS6A02G141100	Uncharacterized protein	TraesCS6A03G0334900	118644996..118649103	-11.2741	5.1304	5.9317	29.9178	0.254	AA
	FASTmrMLM	271_wsnp_JD_c10969_11530496	6A	520875491	TraesCS6A02G289100	DUF985 domain-containing protein	TraesCS6A03G0765100	523202773..523205021	5.7347	3.1285	3.8319	4.8704	0.288	AG
	pLARmEB	271_wsnp_JD_c10969_11530496	6A	520875491	TraesCS6A02G289101	DUF985 domain-containing protein	TraesCS6A03G0765101	523202773..523205022	6.4669	3.876	4.6213	5.9037	0.288	AG
	FASTmrMLM	272_BS00080544_51	6B	234560063	TraesCS6B02G197300	S-adenosylmethionine synthase	TraesCS6B03G0506800	240608170..240610672	-5.1483	3.481	4.2052	3.3306	0.1728	GG
	FASTmrMLM	273_Ex_c24796_2499	7A	712056803	TraesCS7A02G533600	Actin-fragmin kinase catalytic domain -containing protein	TraesCS7A03G1297200	717563958..717569590	-12.8255	9.5417	10.4702	24.738	0.2723	AG
	pLARmEB	273_Ex_c24796_2499	7A	712056803	TraesCS7A02G533600	Actin-fragmin kinase catalytic domain -containing protein	TraesCS7A03G1297200	717563958..717569590	-11.2694	8.3007	9.2003	18.206	0.2723	AG
	pLARmEB	274_BS00014126_51	7A	23328723	TraesCS7A02G050200	Multiple organellar RNA editing factor 2, chloroplastic	TraesCS7A03G0111800	24246669..24250241	7.5855	3.304	4.018	6.0806	0.3901	AC
	pLARmEB	275_wsnp_Ex_c17899_26666328	7A	680341517	TraesCS7A02G491300	UBC core domain-containing protein	TraesCS7A03G1190100	684972813..684976782	7.8635	4.1679	4.9276	8.7819	0.2173	AG
	FASTmrMLM	276_wsnp_RFL_Contig2136_1423367	7B	670278986	TraesCS7B02G402800	MMS19 nucleotide excision repair protein	TraesCS7B03G1084500	677195719..677206408	9.8505	4.5382	5.3149	13.8186	0.3115	AG
	FASTmrEMMA	276_wsnp_RFL_Contig2136_1423367	7B	670278986	TraesCS7B02G402801	MMS19 nucleotide excision repair protein	TraesCS7B03G1084501	677195719..677206409	22.6998	4.5078	5.2831	7.6398	0.3115	AG
BDN16	mrMLM	277_Tdurum_contig52086_129	1B	678263755	TraesCS1B02G469400	Protein kinase domain-containing protein	TraesCS1B03G1252100	687033465..687039775	4.7361	4.8754	5.6665	5.285	0.3016	AA
IND	FASTmrMLM	277_Tdurum_contig52086_129	1B	678263755	TraesCS1B02G469401	Protein kinase domain-containing protein	TraesCS1B03G1252101	687033465..687039775	4.29	3.0706	3.7704	3.3982	0.2984	AA
	pKWmEB	278_RAC875_c140_650	1B	30730931	TraesCS1B02G050600	Lecithin-cholesterol acyltransferase-like 1	TraesCS1B03G0095700	26305976..26307650	-6.3965	4.6602	5.4422	8.1011	0.2169	GG
	pLARmEB	279_wsnp_Ex_c18462_27305612	1D	409793597	TraesCS1D02G314600	Structural maintenance of chromosomes protein	TraesCS1D03G0747100	412075349..412086363	7.6143	4.4081	5.179	6.8541	0.2958	AA
	pKWmEB	280_wsnp_Ex_c6400_11123059	2D	62957090	TraesCS2D02G113600	Ribosome biogenesis protein NSA2 homolog	TraesCS2D03G0238100	65431554..65434070	-6.7059	5.0811	5.8805	11.8628	0.2249	GG
	pLARmEB	281_RAC875_c947_383	3D	507490593	TraesCS3D02G392400	DUF629 domain-containing protein	TraesCS3D03G0866700	508131101..508134936	14.2841	7.2123	8.083	13.5739	0.4188	AG
	mrMLM	282_RAC875_c15807_669	4B	527983063	TraesCS4B02G260800	Uncharacterized protein	TraesCS4B03G0695000	527139766..527145937	5.7246	4.9816	5.777	7.4586	0.3042	GG
	FASTmrMLM	283_BobWhite_c23142_415	6A	115827658	TraesCS6A02G141100	Uncharacterized protein	TraesCS6A03G0334900	118644996..118649103	-9.2314	5.6205	6.4403	15.8607	0.2513	AA
	pLARmEB	283_BobWhite_c23142_415	6A	115827658	TraesCS6A02G141101	Uncharacterized protein	TraesCS6A03G0334901	118644996..118649104	-5.8593	3.5592	4.2877	4.1996	0.2513	AA
	pKWmEB	283_BobWhite_c23142_415	6A	115827658	TraesCS6A02G141102	Uncharacterized protein	TraesCS6A03G0334902	118644996..118649105	-8.0252	5.1342	5.9357	15.3879	0.254	AA
	FASTmrMLM	284_wsnp_Ku_c24391_34351602	6B	9003885	TraesCS6B02G015000	Ferredoxin--NADP reductase, chloroplastic	TraesCS6B03G0033400	10905821..10908096	-3.7565	3.5625	4.2912	2.6263	0.466	GG
	pLARmEB	284_wsnp_Ku_c24391_34351602	6B	9003885	TraesCS6B02G015001	Ferredoxin--NADP reductase, chloroplastic	TraesCS6B03G0033401	10905821..10908096	-4.6876	5.6779	6.4997	2.688	0.466	GG
	pKWmEB	284_wsnp_Ku_c24391_34351602	6B	9003885	TraesCS6B02G015002	Ferredoxin--NADP reductase, chloroplastic	TraesCS6B03G0033402	10905821..10908096	-4.1875	5.3101	6.1184	5.8715	0.4709	GG
	mrMLM	285_RAC875_c67463_300	6D	4721675	TraesCS6D02G012100	Bidirectional sugar transporter SWEET	TraesCS6D03G0025600	4854634..4856985	8.0205	3.5592	4.2877	14.5033	0.1905	GG
	mrMLM	286_wsnp_Ex_c4883_8705816	7A	582634591	TraesCS7A02G402900	C2H2-type domain-containing protein	TraesCS7A03G0975100	586529596..586532756	-6.6897	4.4193	5.1907	8.1087	0.2169	GG
	FASTmrMLM	287_Ex_c24796_2499	7A	712056803	TraesCS7A02G533600	Actin-fragmin kinase catalytic domain -containing protein	TraesCS7A03G1297200	717563958..717569590	-7.8475	3.9899	4.741	11.3712	0.2723	AG
	pLARmEB	288_BS00014126_51	7A	23328723	TraesCS7A02G050200	Multiple organellar RNA editing factor 2, chloroplastic	TraesCS7A03G0111800	24246669..24250241	8.3212	4.6643	5.4465	6.1946	0.3901	AC
	pLARmEB	289_wsnp_Ra_c10878_17788898	7A	625640668	TraesCS7A02G431600	PAS domain-containing protein	TraesCS7A03G1048200	629631846..629637450	8.3684	4.4433	5.2158	7.101	0.1545	AC
	pKWmEB	289_wsnp_Ra_c10878_17788898	7A	625640668	TraesCS7A02G431601	PAS domain-containing protein	TraesCS7A03G1048201	629631846..629637451	6.1163	3.2209	3.9299	7.6336	0.1508	AA
	pLARmEB	290_Ex_c24796_2499	7A	712056803	TraesCS7A02G533600	Uncharacterized protein	TraesCS7A03G1297200	717563958..717569590	-10.6721	7.7501	8.6356	13.8219	0.2723	AG
	FASTmrMLM	291_wsnp_RFL_Contig2136_1423367	7B	670278986	TraesCS7B02G402800	MMS19 nucleotide excision repair protein	TraesCS7B03G1084500	677195719..677206408	11.1183	5.3045	6.1125	21.6146	0.3115	AG
	FASTmrEMMA	291_wsnp_RFL_Contig2136_1423367	7B	670278986	TraesCS7B02G402800	MMS19 nucleotide excision repair protein	TraesCS7B03G1084500	677195719..677206408	24.5681	5.0006	5.7967	8.4225	0.3115	AG
	pKWmEB	291_wsnp_RFL_Contig2136_1423367	7B	670278986	TraesCS7B02G402800	MMS19 nucleotide excision repair protein	TraesCS7B03G1084500	677195719..677206408	8.839	4.5765	5.3549	18.6475	0.3095	AA
