# Supplementary material for: Multi-locus genome-wide association study of fusarium head blight in relation to days to anthesis and plant height in a spring wheat association panel
Source: Front Plant Sci. 2023 Jun 29;14:1166282. doi: 10.3389/fpls.2023.1166282 (PMC10346453; doi:10.3389/fpls.2023.1166282)
Supplement: Supplementary file 11 [file Table_4.xlsx]

## Sheet: Supplementary File 4
Supplementary File 4. Description of 79 statistically significant QTN for FHB Incidence (INC), Severity (SEV), Index (IND), Days To Anthesis (DTA) and Plant Height (PLHT), their physical locations (IWGSC RefSeq v1.0), LOD scores and explained percent phenotypic variances (R2), detected from a combined analyses of 2015–2017 multi-environment (MET) datasets from FHB nurseries at Morden (MDN) and Br…
Sl.	Trait	GWAS Method	QTN SNP	Chr	RefSeq1.0 Physical	QTN	LOD	'-log10(P)'	R2 (%)	MAF	Geno
					location (bp)	effect	score
1	INC	mrMLM	C1_wsnp_Ex_rep_c93362_82371891	2A	29877256	3.2389	3.4123	4.1326	3.9587	0.1356	GG
2	INC	mrMLM	C2_Tdurum_contig29819_61	2B	30499607	-3.6169	3.5005	4.2258	5.7445	0.3324	CC
3	INC	FASTmrMLM	C3_wsnp_Ex_c6400_11123059	2D	62957090	-5.0371	4.3704	5.1396	14.1512	0.2289	AG
4	INC	pLARmEB	C3_wsnp_Ex_c6400_11123059	2D	62957090	-5.3916	5.2237	6.0286	15.3344	0.2289	AG
5	INC	pKWmEB	C3_wsnp_Ex_c6400_11123059	2D	62957090	-5.2789	6.4943	7.3435	12.5032	0.2261	GG
6	INC	FASTmrMLM	C4_CAP11_c1022_117	3A	714156215	-3.5195	3.2503	3.9611	6.881	0.2237	AG
7	INC	pLARmEB	C4_CAP11_c1022_117	3A	714156215	-3.3327	3.0997	3.8013	5.8353	0.2237	AG
8	INC	pKWmEB	C4_CAP11_c1022_117	3A	714156215	-4.1791	4.7505	5.5363	10.9499	0.2207	AA
9	INC	pKWmEB	C5_BS00022961_51	3B	50793845	4.6988	3.4249	4.1459	1.7897	0.0532	GG
10	INC	FASTmrMLM	C6_wsnp_Ex_c13629_21411429	3D	609166718	4.3619	3.5513	4.2794	10.6766	0.2579	GG
11	INC	pLARmEB	C6_wsnp_Ex_c13629_21411429	3D	609166718	4.4242	3.7405	4.4788	10.3888	0.2579	GG
12	INC	mrMLM	C7_wsnp_Ku_c45197_52288542	4A	590994014	7.5967	5.2552	6.0614	25.986	0.2979	GG
13	INC	pLARmEB	C8_RFL_Contig2226_1048	4A	593337515	-2.8698	4.9951	5.791	4.2185	0.3947	AA
14	INC	pKWmEB	C9_BobWhite_c37803_125	5A	73833942	-3.9592	3.3246	4.0398	8.3173	0.3936	GG
15	INC	pKWmEB	C10_BS00021684_51	5A	705571215	6.2782	9.249	10.171	6.8799	0.0931	AA
16	INC	FASTmrMLM	C11_BS00000006_51	5A	706240306	3.0551	3.4698	4.1934	3.549	0.2105	AA
17	INC	pLARmEB	C11_BS00000006_51	5A	706240306	3.6557	5.144	5.9458	4.8059	0.2105	AA
18	INC	pKWmEB	C12_BS00049793_51	5B	402843784	-2.5684	3.5039	4.2294	1.959	0.0957	CC
19	INC	FASTmrMLM	C13_BS00110902_51	6A	23356902	6.146	3.301	4.0148	5.4098	0.4895	AG
20	INC	FASTmrEMMA	C13_BS00110902_51	6A	23356902	19.3698	6.5157	7.3656	9.2958	0.4895	AG
21	INC	FASTmrMLM	C14_Ex_c1145_552	6B	471167653	3.5572	4.4303	5.2022	4.638	0.1947	AA
22	INC	pLARmEB	C14_Ex_c1145_552	6B	471167653	3.4389	4.5301	5.3064	4.0999	0.1947	AA
23	INC	pKWmEB	C15_Kukri_c2842_248	6B	477218914	6.05	6.0736	6.9091	14.9542	0.3324	AA
24	INC	mrMLM	C16_RAC875_c67463_300	6D	4721675	6.1063	3.6601	4.3941	16.464	0.1862	GG
25	INC	pKWmEB	C17_wsnp_Ex_c15341_23592177	7A	634959295	4.1059	3.7715	4.5114	10.3712	0.367	GG
26	INC	pKWmEB	C18_wsnp_RFL_Contig2136_1423367	7B	670278986	5.3735	5.8496	6.6775	13.1379	0.3112	AA
27	SEV	mrMLM	C19_Ex_c28368_426	1A	12313253	-5.5011	4.527	5.3032	8.8693	0.1037	AA
28	SEV	FASTmrMLM	C20_wsnp_BG263358A_Ta_2_1	1D	433252741	-6.8711	4.4655	5.239	17.8699	0.2789	GG
29	SEV	FASTmrMLM	C21_BS00036189_51	1D	486877128	-5.0559	3.9229	4.6706	9.5287	0.2079	AG
30	SEV	FASTmrEMMA	C22_CAP12_rep_c3868_270	3B	986669	12.2776	3.6791	4.4141	5.7425	0.3263	CC
31	SEV	pKWmEB	C22_CAP12_rep_c3868_270	3B	986669	5.4644	4.2449	5.0083	21.8316	0.3298	CC
32	SEV	FASTmrMLM	C23_CAP7_c1576_371	3B	10708086	5.4687	3.328	4.0434	11.1478	0.2079	GG
33	SEV	pLARmEB	C23_CAP7_c1576_371	3B	10708086	8.9961	9.9396	10.8766	20.3073	0.2079	GG
34	SEV	pKWmEB	C24_wsnp_Ku_c45197_52288542	4A	590994014	3.4411	3.1227	3.8257	10.4368	0.2979	GG
35	SEV	mrMLM	C25_BS00085711_51	5A	657057643	6.618	6.3875	7.2333	19.3576	0.2846	AA
36	SEV	FASTmrEMMA	C26_BS00000006_51	5A	706240306	9.7916	5.3156	6.1241	10.5415	0.2105	AA
37	SEV	pKWmEB	C26_BS00000006_51	5A	706240306	4.3885	8.0759	8.9699	5.7319	0.2128	AA
38	SEV	mrMLM	C27_RFL_Contig3192_1291	5B	422940287	-1.5081	3.9782	4.7287	1.021	0.258	GG
39	SEV	mrMLM	C28_wsnp_JD_c10969_11530496	6A	520875491	4.7488	6.1509	6.989	9.8763	0.2872	GG
40	SEV	pKWmEB	C29_BS00080544_51	6B	234560063	-4.8411	5.5336	6.3502	11.6501	0.1702	GG
41	SEV	mrMLM	C30_JD_c2691_2947	6B	434298223	5.2099	3.5764	4.3059	11.6508	0.3059	CC
42	SEV	pLARmEB	C31_Kukri_c2842_248	6B	477218914	6.7456	5.4805	6.2951	10.5793	0.3289	AA
43	SEV	FASTmrMLM	C32_wsnp_RFL_Contig2136_1423367	7B	670278986	6.6598	6.0551	6.89	15.9296	0.3132	AG
44	SEV	pLARmEB	C32_wsnp_RFL_Contig2136_1423367	7B	670278986	5.4095	3.4831	4.2074	7.0748	0.3132	AG
45	SEV	pKWmEB	C32_wsnp_RFL_Contig2136_1423367	7B	670278986	4.584	3.8283	4.5712	19.1843	0.3112	AA
46	SEV	mrMLM	C33_RFL_Contig2834_890	7D	626146544	-2.0066	5.8632	6.6915	1.8067	0.2606	GG
47	IND	mrMLM	C34_IACX6432	1A	54075143	-3.8279	4.2174	4.9795	5.4694	0.2048	AA
48	IND	mrMLM	C35_wsnp_BG263358A_Ta_2_1	1D	433252741	-11.0521	4.5907	5.3697	46.6573	0.2819	GG
49	IND	FASTmrMLM	C36_BS00036189_51	1D	486877128	-4.7846	3.1592	3.8645	8.6581	0.2079	AG
50	IND	FASTmrEMMA	C37_CAP12_rep_c3868_270	3B	986669	10.9519	3.1491	3.8537	4.0758	0.3263	CC
51	IND	pKWmEB	C37_CAP12_rep_c3868_270	3B	986669	5.6641	4.1908	4.9516	20.5797	0.3298	CC
52	IND	FASTmrMLM	C38_CAP7_c1576_371	3B	10708086	7.5623	5.871	6.6996	21.6294	0.2079	GG
53	IND	pLARmEB	C38_CAP7_c1576_371	3B	10708086	8.1453	6.85	7.7101	21.468	0.2079	GG
54	IND	FASTmrMLM	C39_BS00000006_51	5A	706240306	4.0244	4.1982	4.9594	4.2674	0.2105	AA
55	IND	FASTmrEMMA	C39_BS00000006_51	5A	706240306	10.1582	5.0819	5.8813	10.1199	0.2105	AA
56	IND	pLARmEB	C39_BS00000006_51	5A	706240306	3.9555	4.251	5.0146	3.5269	0.2105	AA
57	IND	pKWmEB	C39_BS00000006_51	5A	706240306	4.199	6.1978	7.0374	5.5894	0.2128	AA
58	IND	FASTmrMLM	C40_BS00080544_51	6B	234560063	-5.2128	5.4427	6.2559	8.6071	0.1684	GG
59	IND	pLARmEB	C40_BS00080544_51	6B	234560063	-5.0803	5.4393	6.2524	6.9942	0.1684	GG
60	IND	pKWmEB	C40_BS00080544_51	6B	234560063	-5.6403	6.049	6.8837	13.5063	0.1702	GG
61	IND	FASTmrMLM	C41_Ex_c24796_2499	7A	712056803	-4.1851	3.4779	4.2019	6.7567	0.2737	AG
62	IND	pLARmEB	C41_Ex_c24796_2499	7A	712056803	-3.8975	3.4034	4.1232	5.0132	0.2737	AG
63	IND	FASTmrMLM	C42_wsnp_RFL_Contig2136_1423367	7B	670278986	6.6525	4.8655	5.6561	16.1276	0.3132	AG
64	IND	pLARmEB	C42_wsnp_RFL_Contig2136_1423367	7B	670278986	6.9829	5.2849	6.0922	15.2018	0.3132	AG
65	IND	pKWmEB	C42_wsnp_RFL_Contig2136_1423367	7B	670278986	5.9226	5.0784	5.8777	25.6695	0.3112	AA
66	DTA	mrMLM	C43_Excalibur_c1936_1072	1A	564749321	0.6756	5.3939	6.2053	6.1781	0.2553	CC
67	DTA	FASTmrEMMA	C44_Ku_c106533_550	1B	563675235	3.2978	9.8989	10.835	11.7355	0.1789	AA
68	DTA	pLARmEB	C44_Ku_c106533_550	1B	563675235	1.3808	8.5937	9.5005	26.0169	0.1789	AA
69	DTA	pKWmEB	C44_Ku_c106533_550	1B	563675235	1.2788	9.1392	10.0588	59.2138	0.1809	AA
70	DTA	mrMLM	C45_BobWhite_c15867_215	2A	691478585	0.872	4.7168	5.5012	9.8824	0.2021	GG
71	DTA	mrMLM	C46_RAC875_c10626_2089	2B	788655517	-0.8925	5.773	6.5982	10.764	0.2739	GG
72	DTA	FASTmrEMMA	C46_RAC875_c10626_2089	2B	788655517	-1.3827	4.0383	4.7918	3.3623	0.2711	GG
73	DTA	mrMLM	C47_TA006156-0624	3A	732300089	-1.1378	3.2138	3.9224	9.572	0.0771	AA
74	DTA	pLARmEB	C48_wsnp_Ku_rep_c72211_71920520	5B	455737991	0.5786	3.5429	4.2705	4.9646	0.2421	AC
75	DTA	FASTmrMLM	C49_RAC875_c32768_440	5B	473871399	-0.4256	5.2173	6.022	3.3785	0.4447	GG
76	DTA	FASTmrMLM	C50_Tdurum_contig13287_203	6A	18713293	-0.7504	3.1871	3.8941	5.9255	0.0842	AG
77	DTA	pLARmEB	C50_Tdurum_contig13287_203	6A	18713293	-0.9576	5.0687	5.8676	7.6261	0.0842	AG
78	DTA	mrMLM	C51_Ku_c4446_130	6B	8782219	0.4258	4.2726	5.0373	2.0819	0.1915	AA
79	DTA	mrMLM	C52_Kukri_c80683_206	6B	156276270	-0.9779	3.131	3.8345	12.911	0.2394	AA
80	DTA	mrMLM	C53_Excalibur_c92249_102	6B	667963183	0.9867	3.856	4.6003	11.6855	0.1676	AA
81	DTA	mrMLM	C54_RAC875_c60161_145	7A	621583833	-0.2852	3.8048	4.5465	1.0521	0.1995	CC
82	DTA	mrMLM	C55_RAC875_c30123_913	7B	78246850	0.8578	3.7508	4.4897	9.9227	0.2367	CC
83	DTA	mrMLM	C56_wsnp_Ex_c9017_15025720	7B	700818624	0.5051	3.7557	4.4948	2.9853	0.1543	AA
84	PLHT	FASTmrEMMA	C57_Jagger_c1888_277	1B	5159773	6.397	3.4571	4.1799	4.4652	0.4316	AA
85	PLHT	pLARmEB	C57_Jagger_c1888_277	1B	5159773	2.4436	3.488	4.2126	1.7801	0.4316	AA
86	PLHT	mrMLM	C58_BS00094471_51	1D	57477576	1.9362	6.9826	7.8466	3.1945	0.3989	GG
87	PLHT	FASTmrMLM	C58_BS00094471_51	1D	57477576	1.3849	4.5289	5.3052	2.6892	0.3947	GG
88	PLHT	pLARmEB	C58_BS00094471_51	1D	57477576	1.4868	4.7061	5.4901	2.715	0.3947	GG
89	PLHT	mrMLM	C59_Ku_c23118_149	2A	34499208	3.1345	5.4461	6.2595	8.038	0.3165	GG
90	PLHT	pLARmEB	C60_Excalibur_c22634_928	2D	9401639	-3.1629	5.3062	6.1143	2.7492	0.4921	GG
91	PLHT	mrMLM	C61_RAC875_c86306_256	3B	71807429	-3.3285	4.507	5.2823	9.0641	0.3112	GG
92	PLHT	mrMLM	C62_Ex_c40210_281	4A	56501984	-2.7977	5.1907	5.9944	6.5372	0.3059	AA
93	PLHT	FASTmrMLM	C62_Ex_c40210_281	4A	56501984	-2.5783	4.5173	5.2931	9.1356	0.3026	AA
94	PLHT	pLARmEB	C62_Ex_c40210_281	4A	56501984	-2.5454	4.8142	5.6027	7.7996	0.3026	AA
95	PLHT	mrMLM	C63_RAC875_c19303_228	4B	37851446	-2.8503	3.9279	4.6759	7.0926	0.2394	GG
96	PLHT	mrMLM	C64_IACX1632	4B	578043021	-4.0173	4.1489	4.9077	10.0389	0.383	GG
97	PLHT	FASTmrMLM	C64_IACX1632	4B	578043021	-3.8996	3.3485	4.0651	15.5656	0.3842	AG
98	PLHT	FASTmrEMMA	C64_IACX1632	4B	578043021	-11.4608	5.0233	5.8203	10.4339	0.3842	AG
99	PLHT	pLARmEB	C65_IAAV2080	5A	430246218	0.8296	3.3659	4.0835	0.8574	0.4579	GG
100	PLHT	FASTmrEMMA	C66_IAAV3048	5A	705571373	-3.7862	3.1364	3.8403	3.814	0.4684	AG
101	PLHT	pKWmEB	C67_RAC875_c45619_224	5B	64733138	2.6643	3.5334	4.2605	23.1378	0.2074	AA
102	PLHT	mrMLM	C68_Ex_c22089_1077	6A	64314892	-2.8819	3.9744	4.7247	6.6275	0.3218	GG
103	PLHT	pLARmEB	C69_wsnp_CAP11_c303_253438	6A	542828025	-2.3931	4.3518	5.1201	6.7532	0.3132	AC
104	PLHT	mrMLM	C70_RAC875_c58425_331	6B	8781213	-3.0515	3.8339	4.5771	7.7397	0.1915	GG
105	PLHT	FASTmrMLM	C70_RAC875_c58425_331	6B	8781213	-4.1586	6.8153	7.6743	23.653	0.1947	AG
106	PLHT	pLARmEB	C70_RAC875_c58425_331	6B	8781213	-3.5834	5.7052	6.528	15.3843	0.1947	AG
107	PLHT	pKWmEB	C70_RAC875_c58425_331	6B	8781213	-4.9274	8.3689	9.2702	39.7545	0.1915	GG
108	PLHT	mrMLM	C71_RAC875_c2730_620	6B	126136933	-3.0191	4.7125	5.4967	7.3223	0.3245	AA
109	PLHT	pLARmEB	C72_RAC875_c14852_2171	6B	156267604	-2.5383	4.6436	5.4249	6.6766	0.3553	AG
110	PLHT	mrMLM	C73_CAP7_rep_c12573_126	6B	709218352	1.3698	3.597	4.3276	1.5809	0.3883	AA
111	PLHT	mrMLM	C74_BS00078324_51	7A	617687633	-2.5374	3.5825	4.3123	5.5512	0.2766	AA
112	PLHT	mrMLM	C75_BS00105558_51	7B	587911940	3.0044	5.8723	6.701	1.2726	0.1809	AA
113	PLHT	pLARmEB	C76_wsnp_RFL_Contig2136_1423367	7B	670278986	-1.8363	3.1882	3.8952	3.9763	0.3132	AG
114	PLHT	FASTmrMLM	C77_CAP7_c591_515	7B	708109393	1.8836	3.0972	3.7986	5.0064	0.2158	AA
115	PLHT	pLARmEB	C77_CAP7_c591_515	7B	708109393	2.2201	3.7643	4.5039	6.0924	0.2158	AA
116	PLHT	mrMLM	C78_Excalibur_c25315_702	7D	6482365	-2.1561	3.393	4.1122	2.7499	0.1543	CC
117	PLHT	mrMLM	C79_Excalibur_rep_c92684_316	7D	634893084	3.7189	4.6653	5.4475	11.3779	0.1888	AA
